# Supplementary material for: Establishment and validation of highly accurate formalin-fixed paraffin-embedded quantitative proteomics by heat-compatible pressure cycling technology using phase-transfer surfactant and SWATH-MS
Source: Sci Rep. 2020 Jul 9;10:11271. doi: 10.1038/s41598-020-68245-2 (PMC7347883; doi:10.1038/s41598-020-68245-2)
Supplement: Supplementary file 2 — Supplementary file2 (XLSX 6867 kb) [file 41598_2020_68245_MOESM2_ESM.xlsx]

## Sheet: S table 1
Supplementary table 1 Experimental design and randomization of sample processings and measurements
Batch number	Order of sample processing and measurement in each batch	Control or BDL mouse liver	FFPE or fresh sample	PCT (+) or (-)	SWATH or Shotgun measurement	Sample name
1	1	Control	FFPE	PCT(+)	SWATH	Control-FFPE-PCT(+)-SWATH-1
1	2	Control	FFPE	PCT(+)	Shotgun	Control-FFPE-PCT(+)-Shotgun-1
1	3	Control	FFPE	PCT(-)	SWATH	Control-FFPE-PCT(-)-SWATH-1
1	4	Control	FFPE	PCT(-)	Shotgun	Control-FFPE-PCT(-)-Shotgun-1
1	5	Control	fresh	PCT(+)	SWATH	Control-fresh-PCT(+)-SWATH-1
1	6	Control	fresh	PCT(+)	Shotgun	Control-fresh-PCT(+)-Shotgun-1
1	7	Control	fresh	PCT(-)	SWATH	Control-fresh-PCT(-)-SWATH-1
1	8	Control	fresh	PCT(-)	Shotgun	Control-fresh-PCT(-)-Shotgun-1
1	9	BDL	FFPE	PCT(+)	SWATH	BDL-FFPE-PCT(+)-SWATH-1
1	10	BDL	FFPE	PCT(+)	Shotgun	BDL-FFPE-PCT(+)-Shotgun-1
1	11	BDL	FFPE	PCT(-)	SWATH	BDL-FFPE-PCT(-)-SWATH-1
1	12	BDL	FFPE	PCT(-)	Shotgun	BDL-FFPE-PCT(-)-Shotgun-1
1	13	BDL	fresh	PCT(+)	SWATH	BDL-fresh-PCT(+)-SWATH-1
1	14	BDL	fresh	PCT(+)	Shotgun	BDL-fresh-PCT(+)-Shotgun-1
1	15	BDL	fresh	PCT(-)	SWATH	BDL-fresh-PCT(-)-SWATH-1
1	16	BDL	fresh	PCT(-)	Shotgun	BDL-fresh-PCT(-)-Shotgun-1
2	16	Control	FFPE	PCT(+)	SWATH	Control-FFPE-PCT(+)-SWATH-2
2	15	Control	FFPE	PCT(+)	Shotgun	Control-FFPE-PCT(+)-Shotgun-2
2	14	Control	FFPE	PCT(-)	SWATH	Control-FFPE-PCT(-)-SWATH-2
2	13	Control	FFPE	PCT(-)	Shotgun	Control-FFPE-PCT(-)-Shotgun-2
2	12	Control	fresh	PCT(+)	SWATH	Control-fresh-PCT(+)-SWATH-2
2	11	Control	fresh	PCT(+)	Shotgun	Control-fresh-PCT(+)-Shotgun-2
2	10	Control	fresh	PCT(-)	SWATH	Control-fresh-PCT(-)-SWATH-2
2	9	Control	fresh	PCT(-)	Shotgun	Control-fresh-PCT(-)-Shotgun-2
2	8	BDL	FFPE	PCT(+)	SWATH	BDL-FFPE-PCT(+)-SWATH-2
2	7	BDL	FFPE	PCT(+)	Shotgun	BDL-FFPE-PCT(+)-Shotgun-2
2	6	BDL	FFPE	PCT(-)	SWATH	BDL-FFPE-PCT(-)-SWATH-2
2	5	BDL	FFPE	PCT(-)	Shotgun	BDL-FFPE-PCT(-)-Shotgun-2
2	4	BDL	fresh	PCT(+)	SWATH	BDL-fresh-PCT(+)-SWATH-2
2	3	BDL	fresh	PCT(+)	Shotgun	BDL-fresh-PCT(+)-Shotgun-2
2	2	BDL	fresh	PCT(-)	SWATH	BDL-fresh-PCT(-)-SWATH-2
2	1	BDL	fresh	PCT(-)	Shotgun	BDL-fresh-PCT(-)-Shotgun-2
3	8	Control	FFPE	PCT(+)	SWATH	Control-FFPE-PCT(+)-SWATH-3
3	7	Control	FFPE	PCT(+)	Shotgun	Control-FFPE-PCT(+)-Shotgun-3
3	9	Control	FFPE	PCT(-)	SWATH	Control-FFPE-PCT(-)-SWATH-3
3	6	Control	FFPE	PCT(-)	Shotgun	Control-FFPE-PCT(-)-Shotgun-3
3	10	Control	fresh	PCT(+)	SWATH	Control-fresh-PCT(+)-SWATH-3
3	14	Control	fresh	PCT(+)	Shotgun	Control-fresh-PCT(+)-Shotgun-3
3	1	Control	fresh	PCT(-)	SWATH	Control-fresh-PCT(-)-SWATH-3
3	13	Control	fresh	PCT(-)	Shotgun	Control-fresh-PCT(-)-Shotgun-3
3	2	BDL	FFPE	PCT(+)	SWATH	BDL-FFPE-PCT(+)-SWATH-3
3	16	BDL	FFPE	PCT(+)	Shotgun	BDL-FFPE-PCT(+)-Shotgun-3
3	5	BDL	FFPE	PCT(-)	SWATH	BDL-FFPE-PCT(-)-SWATH-3
3	12	BDL	FFPE	PCT(-)	Shotgun	BDL-FFPE-PCT(-)-Shotgun-3
3	3	BDL	fresh	PCT(+)	SWATH	BDL-fresh-PCT(+)-SWATH-3
3	11	BDL	fresh	PCT(+)	Shotgun	BDL-fresh-PCT(+)-Shotgun-3
3	15	BDL	fresh	PCT(-)	SWATH	BDL-fresh-PCT(-)-SWATH-3
3	4	BDL	fresh	PCT(-)	Shotgun	BDL-fresh-PCT(-)-Shotgun-3
4	2	Control	FFPE	PCT(+)	SWATH	Control-FFPE-PCT(+)-SWATH-4
4	15	Control	FFPE	PCT(+)	Shotgun	Control-FFPE-PCT(+)-Shotgun-4
4	6	Control	FFPE	PCT(-)	SWATH	Control-FFPE-PCT(-)-SWATH-4
4	14	Control	FFPE	PCT(-)	Shotgun	Control-FFPE-PCT(-)-Shotgun-4
4	13	Control	fresh	PCT(+)	SWATH	Control-fresh-PCT(+)-SWATH-4
4	9	Control	fresh	PCT(+)	Shotgun	Control-fresh-PCT(+)-Shotgun-4
4	5	Control	fresh	PCT(-)	SWATH	Control-fresh-PCT(-)-SWATH-4
4	16	Control	fresh	PCT(-)	Shotgun	Control-fresh-PCT(-)-Shotgun-4
4	12	BDL	FFPE	PCT(+)	SWATH	BDL-FFPE-PCT(+)-SWATH-4
4	8	BDL	FFPE	PCT(+)	Shotgun	BDL-FFPE-PCT(+)-Shotgun-4
4	4	BDL	FFPE	PCT(-)	SWATH	BDL-FFPE-PCT(-)-SWATH-4
4	11	BDL	FFPE	PCT(-)	Shotgun	BDL-FFPE-PCT(-)-Shotgun-4
4	7	BDL	fresh	PCT(+)	SWATH	BDL-fresh-PCT(+)-SWATH-4
4	10	BDL	fresh	PCT(+)	Shotgun	BDL-fresh-PCT(+)-Shotgun-4
4	1	BDL	fresh	PCT(-)	SWATH	BDL-fresh-PCT(-)-SWATH-4
4	3	BDL	fresh	PCT(-)	Shotgun	BDL-fresh-PCT(-)-Shotgun-4

## Sheet: S table 2
	Supplementary table 2 Peptide peak areas obtained under PCT(+)-SWATH conditions
	Uniprot accession No.	Protein name	Peptide sequence	Precursor M/Z	Precursor Charge	Retention time (min)	PCT(+)-SWATH FFPE BDL Peak area (conuts)							PCT(+)-SWATH Fresh BDL Peak area (conuts)							PCT(+)-SWATH FFPE Control Peak area (conuts)							PCT(+)-SWATH Fresh Control Peak area (conuts)							Subcellular location
							Replicate 1	Replicate 2	Replicate 3	Replicate 4	Mean	SD	CV (%)	Replicate 1	Replicate 2	Replicate 3	Replicate 4	Mean	SD	CV (%)	Replicate 1	Replicate 2	Replicate 3	Replicate 4	Mean	SD	CV (%)	Replicate 1	Replicate 2	Replicate 3	Replicate 4	Mean	SD	CV (%)
	A0JNU3	60 kDa lysophospholipase	LYPGIPASLVR	593.353	2	67.1872	26971	24426.4	23321.9	30224.1	26235.9	2655.74	10.1225	26202.9	27234	27142.5	26259.8	26709.8	479.955	1.79692	34218.3	32348	36551	33437.7	34138.8	1542.98	4.51973	34720.4	37468.2	38931.8	34003.7	36281	2003.63	5.52254	No information available
	A0JNU3	60 kDa lysophospholipase	SEGGVLVPGR	485.769	2	31.1739	16748.9	16978.9	12314.8	20851.8	16723.6	3022.64	18.0741	16066.4	14978.8	17070.8	17590.9	16426.7	999.523	6.08474	18879.6	21547.2	21687.9	21498.8	20903.4	1170.48	5.59949	20803.8	21140.2	22962.2	23784.3	22172.6	1241.03	5.59713	No information available
	A0JNU3	60 kDa lysophospholipase	TFLQPPLK	472.284	2	50.9312	19369.8	16880.6	17040.4	20173.3	18366	1435.04	7.81357	15318	14703.5	20055.4	19697.5	17443.6	2445.82	14.0213	13127.9	21882.9	14836.1	25093.4	18735.1	4923.93	26.2819	27679.6	29047.3	28887.6	29689.9	28826.1	726.851	2.5215	No information available
	A2ADY9	Protein DDI1 homolog 2	DGDVVILR	443.753	2	40.5012	9735.04	8372.18	9272.74	6574.17	8488.53	1209.04	14.2432	6225.7	5197.82	7418.89	10170.7	7253.27	1858.73	25.626	12310.8	12123.3	10556.6	10862.1	11463.2	764.432	6.66856	6384.29	5570.81	7217.98	10458.6	7407.92	1855.1	25.042	SUBCELLULAR LOCATION: Cytoplasm, cytosol {ECO:0000250|UniProtKB:Q5TDH0}.
	A2ADY9	Protein DDI1 homolog 2	VLVEQQQDR	557.796	2	19.2315	8207.42	7321.51	8558.01	10133.3	8555.05	1016.52	11.8821	6695.75	7573.87	8324.03	9184.36	7944.5	918.972	11.5674	8538.96	8211.36	9201.01	8408.45	8589.95	371.574	4.32568	5552.11	5523.07	6857.39	7764.87	6424.36	943.081	14.6798	SUBCELLULAR LOCATION: Cytoplasm, cytosol {ECO:0000250|UniProtKB:Q5TDH0}.
	A2AJL3	FGGY carbohydrate kinase domain-containing protein	SPLADLTLK	479.284	2	57.088	8017.4	8754.09	8554.68	10373.5	8924.93	878.685	9.84529	8789.1	8961.06	8400.24	10721.4	9217.96	891.49	9.67123	10489.1	10142.1	11971.7	11695.7	11074.7	775.067	6.99857	8306.75	11096.8	10974.6	12314.3	10673.1	1463.18	13.709	No information available
	A3KMP2	Tetratricopeptide repeat protein 38	VLELLLPIR	533.355	2	87.2217	24460.5	28854.9	29252.3	22737.6	26326.3	2797.99	10.6281	26426.1	29642.6	26121.7	36055.9	29561.6	3995.23	13.5149	23650.1	20142.6	19982.8	29771.9	23386.9	3967.05	16.9627	19128.8	26608.8	23407.1	31411.8	25139.1	4489.72	17.8595	No information available
	A8DUK4	Beta-globin	AAVSGLWGK	444.75	2	44.9286	434731	464118	432356	495933	456785	25833.6	5.65554	781581	867317	933553	978644	890274	74201.5	8.33468	70276.1	67299.4	69892.4	69320.4	69197.1	1147.19	1.65786	283198	290045	294067	243957	277817	19931.2	7.17422	No information available
	A8DUK4	Beta-globin	VVAGVAAALAHK	553.838	2	40.6515	54597.8	61847.8	64785.1	79023.5	65063.5	8871.75	13.6355	149782	162156	121459	169609	150752	18334.7	12.1622	7300.21	8016.83	8093.62	8395.55	7951.55	401.816	5.0533	30163.8	49897.5	49149.1	52409.7	45405	8882.01	19.5617	No information available
	E9PV24	Fibrinogen alpha chain	AQQIQALQSNVR	678.373	2	37.2949	17966.8	26284.3	24354.4	29166.9	24443.1	4112.63	16.8253	33505.4	34868.4	33613.8	29915.1	32975.7	1846.46	5.59945	11633.7	12868.2	11953.1	13663.7	12529.7	796.213	6.35461	12446.2	16408	15507.9	15268.5	14907.6	1483.28	9.94979	SUBCELLULAR LOCATION: Secreted {ECO:0000269|PubMed:7649481}.
	E9PWQ3	Collagen, type VI, alpha 3	VVESLDVGPDR	593.309	2	39.9519	20070.2	20641.7	18377.8	20094.8	19796.1	850.175	4.29465	8543.8	18058.2	9179.48	11016.4	11699.5	3781.81	32.3247	15124.4	16358.5	11847.3	13053.4	14095.9	1755.01	12.4505	7377	7329.65	6321.98	7683.01	7177.91	512.446	7.1392	No information available
	E9Q414	Apolipoprotein B-100	GFEPTLEALFGK	654.845	2	92.5132	3445.32	1561.22	2296.15	3559.48	2715.54	829.63	30.5511	2705	3396.25	3193.33	3798.23	3273.2	393.711	12.0283	3629.93	2883.57	2113.86	1888.17	2628.88	685.724	26.0843	3297.45	2474.44	2818.54	2814.36	2851.2	293.047	10.278	SUBCELLULAR LOCATION: Cytoplasm {ECO:0000250|UniProtKB:P04114}. Secreted {ECO:0000250|UniProtKB:P04114}.
	E9Q5K4	Cytochrome P450, family 2, subfamily c, polypeptide 23	EHQESLDPANPR	464.888	3	21.722	11954.1	9839.98	11691.1	13757	11810.5	1388.04	11.7525	11484.7	10877.6	11895.2	11351.1	11402.1	363.212	3.18547	13038.6	13053.2	13061.4	10943.4	12524.1	912.687	7.28744	5823.93	5629.45	7077.27	5567.66	6024.58	615.087	10.2096	No information available
	E9Q5K4	Cytochrome P450, family 2, subfamily c, polypeptide 23	YITLLPSSLPHAVVQDTK	661.37	3	74.426	19886.2	20855.7	21324.4	20509.6	20644	524.416	2.54028	23745.1	19567.5	23399.4	22773.9	22371.5	1655.88	7.40177	20803.9	19541.4	23459	20591.6	21099	1443.99	6.84388	10311.2	13089.1	12024.5	12451.5	11969.1	1029.4	8.60049	No information available
	F8VPN4	Amylo-1,6-glucosidase, 4-alpha-glucanotransferase	HGLIPNLLGEGTYAR	537.626	3	70.1982	19775.4	17543.5	18586	11308.4	16803.3	3269.28	19.4561	16603.1	24202.2	25314.5	17240.8	20840.2	3944.36	18.9267	39738.9	26159.1	40078.3	32027.7	34501	5793.24	16.7915	10283.3	19003.2	17054	17469.3	15952.5	3352.63	21.0163	No information available
	F8VPN4	Amylo-1,6-glucosidase, 4-alpha-glucanotransferase	IEEVVLEAR	529.298	2	44.0583	23353.9	23573.8	25472.2	23314.1	23928.5	896.708	3.74745	24025.5	26187.9	22717.7	27518.2	25112.3	1861.49	7.41266	32143.3	35281.9	36570.2	39063.4	35764.7	2493.88	6.97301	22040.1	24327.7	23675.6	24020.6	23516	882.769	3.75391	No information available
	F8VPN4	Amylo-1,6-glucosidase, 4-alpha-glucanotransferase	IPFASIASK	467.274	2	49.1522	17077.1	20417.8	15041.5	21049.3	18396.4	2455.58	13.3482	21926.7	24772.7	23097.6	26532.2	24082.3	1738.89	7.2206	27857.9	33017.4	35756.7	34986.8	32904.7	3080.28	9.36121	24976.2	20730.2	22955.7	23380.9	23010.8	1516.9	6.59213	No information available
	F8VPN4	Amylo-1,6-glucosidase, 4-alpha-glucanotransferase	LGISSLIR	429.774	2	61.4685	40190.9	34761.1	31345.4	43522.5	37455	4713.91	12.5856	36613.6	41115.8	40086.6	45262.6	40769.7	3084.05	7.56457	62993.3	52583.5	63476.1	62506.8	60389.9	4520.05	7.48478	38234.5	36610	37979.4	36915.9	37435	686.579	1.83406	No information available
	F8VPN4	Amylo-1,6-glucosidase, 4-alpha-glucanotransferase	LTLAELNQVLYR	478.277	3	86.9055	3800.19	4332.9	4458.22	3151.66	3935.74	515.723	13.1036	4425.56	4158.83	4349.05	4811.94	4436.35	237.602	5.3558	4499.98	4989.91	6183.52	5601.16	5318.64	633.661	11.914	3966.31	4084.77	4244.55	3714.59	4002.55	193.363	4.83099	No information available
	F8VPN4	Amylo-1,6-glucosidase, 4-alpha-glucanotransferase	LTLAELNQVLYR	716.911	2	86.8853	9406.91	11430.9	12860.4	8069.55	10442	1838.93	17.611	13506.7	15234.1	9947.62	13374.5	13015.7	1917.3	14.7306	14971.6	15753.2	17031.1	17538.5	16323.6	1016.11	6.22476	11115.3	11089.3	9595.74	13554	11338.6	1419.3	12.5175	No information available
	F8VPN4	Amylo-1,6-glucosidase, 4-alpha-glucanotransferase	VSLDPHAQVAVGILR	525.639	3	62.7424	8004.96	6868.78	8806.8	8530.73	8052.82	741.81	9.2118	8569.29	8201.58	8924.68	13340.9	9759.12	2083.7	21.3513	10236.7	10434.4	12681.5	13271.9	11656.1	1338.81	11.4858	7380.86	8669.05	9083.65	9266.05	8599.9	736.311	8.56185	No information available
	G3X982	Aldehyde oxidase 3	FTDVSYPIIISPAR	789.93	2	71.8692	43860.7	46933.3	47532.5	54416.7	48185.8	3857.64	8.00575	54832	53860.2	51595.5	48708.3	52249	2357.52	4.51208	78130.6	77944.8	71527.3	74701.2	75576	2706.24	3.58082	36312.1	36414.3	37616.1	35869.3	36552.9	647.081	1.77026	SUBCELLULAR LOCATION: Cytoplasm {ECO:0000269|PubMed:11562361, ECO:0000269|PubMed:15383531}.
	G3X982	Aldehyde oxidase 3	GLSPIWAINSPATAEVIR	632.351	3	87.3032	19832	7644.1	17766.3	8146.84	13347.3	5503.39	41.2323	8778.33	10570.8	11527.5	9357.14	10058.4	1066.67	10.6047	15639.3	11754.7	16551.2	14595.4	14635.1	1801.26	12.3077	19063.9	5403.7	26927.5	6440.32	14458.8	8985.62	62.1462	SUBCELLULAR LOCATION: Cytoplasm {ECO:0000269|PubMed:11562361, ECO:0000269|PubMed:15383531}.
	G3X982	Aldehyde oxidase 3	IASVTDIPEEFHVSLLTPTPNPK	835.779	3	88.1533	18366.8	23843.5	19099	16778.1	19521.9	2632.38	13.4843	23914.8	22660.9	26340.2	26374.3	24822.5	1597.49	6.43566	31580.5	24113.3	27651	25075.3	27105	2889.57	10.6606	20753.6	19273	13060.2	18931	18004.4	2935.61	16.3049	SUBCELLULAR LOCATION: Cytoplasm {ECO:0000269|PubMed:11562361, ECO:0000269|PubMed:15383531}.
	G3X982	Aldehyde oxidase 3	NVASLGGHIISR	408.567	3	41.6225	26852.7	22073.8	23600.1	26876.4	24850.8	2084.87	8.38957	27850.7	30054.8	28762.2	32942.7	29902.6	1922	6.42752	41240.8	38673.5	40760.9	37255.2	39482.6	1607.87	4.07236	18171.4	20773.7	24755.1	22285.8	21496.5	2388.52	11.1112	SUBCELLULAR LOCATION: Cytoplasm {ECO:0000269|PubMed:11562361, ECO:0000269|PubMed:15383531}.
	G3X982	Aldehyde oxidase 3	NVLSDVVSR	494.775	2	49.2001	57148.8	54746.6	59859.1	63190.4	58736.2	3143.91	5.35259	90541.9	95503.4	91473	95443.6	93240.5	2257.28	2.42092	92821.9	76545.5	86547.2	80541.4	84114	6160.22	7.32365	67695.9	67409.4	71853	64819.7	67944.5	2519.37	3.70798	SUBCELLULAR LOCATION: Cytoplasm {ECO:0000269|PubMed:11562361, ECO:0000269|PubMed:15383531}.
	G3X982	Aldehyde oxidase 3	YSPEGVLYTR	592.801	2	48.4468	32642.3	31134.3	34154.4	33873.4	32951.1	1193.17	3.62104	41276.1	39339.8	37936.7	37429.3	38995.5	1491.09	3.82375	57788.9	51680.2	53421.6	54518.7	54352.3	2227.35	4.09798	28446.6	27159.5	25644.2	26895.2	27036.4	995.224	3.68106	SUBCELLULAR LOCATION: Cytoplasm {ECO:0000269|PubMed:11562361, ECO:0000269|PubMed:15383531}.
	G3X9Y6	Aldo-keto reductase family 1, member C19	GIVVLAQSYK	539.319	2	49.8423	37649.1	41200.3	43559.3	32434.9	38710.9	4189.89	10.8236	45076.3	45359.6	44363.9	48307.3	45776.8	1505.37	3.2885	52325.2	49222.3	50389.8	48317.9	50063.8	1498.04	2.99227	37606.4	41057.4	46619.5	43513.3	42199.2	3303.91	7.82932	No information available
	O08600	Endonuclease G, mitochondrial	ASGLLFVPNILAR	685.911	2	91.7465	22295.1	22024.4	20229.2	17380.5	20482.3	1958.93	9.56401	14646.4	16390	14947.8	15193	15294.3	661.573	4.32563	25074.5	20191.8	27278.6	23738.5	24070.8	2571.69	10.6839	30082.1	23329.3	22248.7	18816.1	23619	4086.6	17.3021	SUBCELLULAR LOCATION: Mitochondrion.
	O08601	Microsomal triglyceride transfer protein large subunit	AFALNFQQTIAGK	704.883	2	72.0206	21183	20257.5	16001	21288	19682.4	2162.95	10.9893	22106.1	20114.2	21324.5	19304.2	20712.3	1079.12	5.21004	21532	22969.6	22777.3	22224.1	22375.7	558.748	2.49712	29006.8	29172.9	28459.4	25381.5	28005.2	1537.59	5.49036	SUBCELLULAR LOCATION: Isoform 1: Endoplasmic reticulum. Note=Localized to the endoplasmic reticulum (PubMed:17312007). Colocalizes with P4HB/PDI in the endoplasmic reticulum (By similarity). {ECO:0000250|UniProtKB:P55157, ECO:0000269|PubMed:17312007}.; SU
	O08601	Microsomal triglyceride transfer protein large subunit	AIPIVGQVLER	597.864	2	72.4314	138748	132555	139612	168087	144750	13745.7	9.49612	87328.6	129339	90966	125331	108241	19189.5	17.7285	112735	127081	158029	153175	137755	18633.2	13.5263	187260	164443	171966	150203	168468	13371.3	7.93703	SUBCELLULAR LOCATION: Isoform 1: Endoplasmic reticulum. Note=Localized to the endoplasmic reticulum (PubMed:17312007). Colocalizes with P4HB/PDI in the endoplasmic reticulum (By similarity). {ECO:0000250|UniProtKB:P55157, ECO:0000269|PubMed:17312007}.; SU
	O08601	Microsomal triglyceride transfer protein large subunit	IEDSFVTAVLAEETR	560.621	3	88.2891	15309	14746.2	12679.8	14995.1	14432.5	1031.39	7.14627	14917.5	9570.47	14384.6	13877.9	13187.6	2120.48	16.0793	17232.3	14648.3	15491.6	14756.8	15532.3	1033.77	6.65567	20675.7	16879.7	16533	17216.2	17826.2	1662.8	9.32787	SUBCELLULAR LOCATION: Isoform 1: Endoplasmic reticulum. Note=Localized to the endoplasmic reticulum (PubMed:17312007). Colocalizes with P4HB/PDI in the endoplasmic reticulum (By similarity). {ECO:0000250|UniProtKB:P55157, ECO:0000269|PubMed:17312007}.; SU
	O08601	Microsomal triglyceride transfer protein large subunit	IEDSFVTAVLAEETR	840.428	2	88.2868	30557.1	30736.2	28580.1	32234.9	30527.1	1299.23	4.25598	28165.9	29979.1	24455.1	21214.5	25953.6	3383.9	13.0382	35741.6	31358.7	29747.3	28804.3	31413	2660.78	8.47031	37308.8	37039.6	28508.9	35372.3	34557.4	3569.99	10.3306	SUBCELLULAR LOCATION: Isoform 1: Endoplasmic reticulum. Note=Localized to the endoplasmic reticulum (PubMed:17312007). Colocalizes with P4HB/PDI in the endoplasmic reticulum (By similarity). {ECO:0000250|UniProtKB:P55157, ECO:0000269|PubMed:17312007}.; SU
	O08601	Microsomal triglyceride transfer protein large subunit	NILLSIGELPK	598.866	2	79.9161	55230.1	70279.9	61726.1	67392.6	63657.2	5756.73	9.04333	55526.5	50358.9	59823.4	74862.4	60142.8	9135.14	15.1891	59124.9	64460.8	78314.5	87427.9	72332	11181	15.4579	81189.2	91066.1	81964.8	89315.3	85883.8	4359.73	5.07631	SUBCELLULAR LOCATION: Isoform 1: Endoplasmic reticulum. Note=Localized to the endoplasmic reticulum (PubMed:17312007). Colocalizes with P4HB/PDI in the endoplasmic reticulum (By similarity). {ECO:0000250|UniProtKB:P55157, ECO:0000269|PubMed:17312007}.; SU
	O08601	Microsomal triglyceride transfer protein large subunit	SDSSIILQER	574.301	2	40.1648	36819.3	40831.8	40004.2	43851.1	40376.6	2503.6	6.20063	34444.8	36561.4	33453.4	37879.7	35584.8	1736.58	4.88011	43297.3	43187.5	40194.7	41408	42021.9	1294.29	3.08004	47275.1	45266.7	45341.2	43033	45229	1501.93	3.32072	SUBCELLULAR LOCATION: Isoform 1: Endoplasmic reticulum. Note=Localized to the endoplasmic reticulum (PubMed:17312007). Colocalizes with P4HB/PDI in the endoplasmic reticulum (By similarity). {ECO:0000250|UniProtKB:P55157, ECO:0000269|PubMed:17312007}.; SU
	O08601	Microsomal triglyceride transfer protein large subunit	SGFTTANQVLGVSSK	748.391	2	53.7335	17257.4	19013.1	19215.6	17779.2	18316.3	822.189	4.48883	24038.1	24832	23809.1	24031.3	24177.6	388.889	1.60847	23275.8	18669.6	18895.9	20594.6	20359	1841.06	9.043	32359.2	32619.2	30475.4	30088.4	31385.5	1115.89	3.55543	SUBCELLULAR LOCATION: Isoform 1: Endoplasmic reticulum. Note=Localized to the endoplasmic reticulum (PubMed:17312007). Colocalizes with P4HB/PDI in the endoplasmic reticulum (By similarity). {ECO:0000250|UniProtKB:P55157, ECO:0000269|PubMed:17312007}.; SU
	O08601	Microsomal triglyceride transfer protein large subunit	SGSSSAYTGYVER	682.31	2	35.9465	10086.4	10071.9	12019.7	11928.6	11026.6	948.056	8.59786	14777	12068.2	11427.1	8300.79	11643.3	2303.25	19.7818	13283.2	14726.7	15495.3	15618.5	14780.9	929.814	6.29063	14803.8	14896.3	14001.4	14562.1	14565.9	347.991	2.38908	SUBCELLULAR LOCATION: Isoform 1: Endoplasmic reticulum. Note=Localized to the endoplasmic reticulum (PubMed:17312007). Colocalizes with P4HB/PDI in the endoplasmic reticulum (By similarity). {ECO:0000250|UniProtKB:P55157, ECO:0000269|PubMed:17312007}.; SU
	O08601	Microsomal triglyceride transfer protein large subunit	TTAAAVILK	444.282	2	35.7096	51092.8	50972.1	48915.2	59015.5	52498.9	3860.6	7.35368	36997.9	35285.2	37389.3	45272.8	38736.3	3855.9	9.95423	52558.2	54865.9	58127.8	58216.5	55942.1	2374.83	4.24516	60977.5	52652.5	29083.9	54819.4	49383.3	12111.3	24.525	SUBCELLULAR LOCATION: Isoform 1: Endoplasmic reticulum. Note=Localized to the endoplasmic reticulum (PubMed:17312007). Colocalizes with P4HB/PDI in the endoplasmic reticulum (By similarity). {ECO:0000250|UniProtKB:P55157, ECO:0000269|PubMed:17312007}.; SU
	O08601	Microsomal triglyceride transfer protein large subunit	YAEAGEGPVSHLATTVLQR	667.013	3	66.6651	24656.7	20623.2	17927.3	25138.8	22086.5	2973.33	13.4622	15207.5	24360.2	24751.5	21353.9	21418.3	3819.12	17.8311	27299.5	12090.4	13799.6	18601.2	17947.7	5903.33	32.8919	15957.5	37246.6	26137.7	19479.3	24705.3	8111.27	32.8321	SUBCELLULAR LOCATION: Isoform 1: Endoplasmic reticulum. Note=Localized to the endoplasmic reticulum (PubMed:17312007). Colocalizes with P4HB/PDI in the endoplasmic reticulum (By similarity). {ECO:0000250|UniProtKB:P55157, ECO:0000269|PubMed:17312007}.; SU
	O08705	Sodium/bile acid cotransporter	AAATEDATPAALEK	679.844	2	32.5495	13165.2	15032.3	13165.1	16663.2	14506.5	1460.01	10.0645	9897.41	10977.5	9488.13	9947.68	10077.7	549.234	5.45001	43531.7	42731	40982.4	43353.2	42649.6	1007.39	2.36202	45955.9	39808.9	41694.2	38316.3	41443.8	2866.88	6.91752	SUBCELLULAR LOCATION: Membrane; Multi-pass membrane protein.
	O08709	Peroxiredoxin-6	LSILYPATTGR	596.34	2	55.2822	360050	358730	369921	414457	375790	22739.6	6.05115	484235	476787	452898	480913	473708	12300.9	2.59672	419629	388292	396525	413239	404421	12565.3	3.10698	455957	458025	460448	434729	452290	10262.4	2.269	SUBCELLULAR LOCATION: Cytoplasm {ECO:0000250|UniProtKB:O35244}. Lysosome {ECO:0000250|UniProtKB:O35244}. Note=Also found in lung secretory organelles (lamellar bodies). {ECO:0000250|UniProtKB:O35244}.
	O08749	Dihydrolipoyl dehydrogenase, mitochondrial	ADGSTQVIDTK	567.786	2	20.2541	8905.06	8998.21	10318.7	12185.3	10101.8	1326.49	13.1312	8148.76	9653.88	12639.5	7951.27	9598.35	1875.23	19.5369	13231.2	11425	13169.4	10472.1	12074.4	1175.43	9.73489	10428.8	10727.9	11880.4	8898.55	10483.9	1063.74	10.1464	SUBCELLULAR LOCATION: Mitochondrion matrix {ECO:0000305|PubMed:9169128}. Cytoplasmic vesicle, secretory vesicle, acrosome {ECO:0000269|PubMed:15888450}. Cell projection, cilium, flagellum {ECO:0000250|UniProtKB:Q811C4}.
	O08749	Dihydrolipoyl dehydrogenase, mitochondrial	ALTGGIAHLFK	564.332	2	60.8959	12623.5	7013.15	12102	9420.78	10289.8	2248.42	21.8508	11925	11182.9	11326.1	11385.4	11454.8	281.278	2.45554	15995.3	11375.3	15590.7	13630.9	14148.1	1833.68	12.9606	9543.21	14753	13676.9	12437.7	12602.7	1947.14	15.4502	SUBCELLULAR LOCATION: Mitochondrion matrix {ECO:0000305|PubMed:9169128}. Cytoplasmic vesicle, secretory vesicle, acrosome {ECO:0000269|PubMed:15888450}. Cell projection, cilium, flagellum {ECO:0000250|UniProtKB:Q811C4}.
	O08749	Dihydrolipoyl dehydrogenase, mitochondrial	GIEIPEVR	456.761	2	51.5018	155798	166118	154917	128665	151375	13831.1	9.13703	120179	126968	139730	150317	134298	11610.3	8.64519	214775	192229	219280	209061	208836	10249.2	4.90775	148934	163290	134969	153260	150113	10176.7	6.77936	SUBCELLULAR LOCATION: Mitochondrion matrix {ECO:0000305|PubMed:9169128}. Cytoplasmic vesicle, secretory vesicle, acrosome {ECO:0000269|PubMed:15888450}. Cell projection, cilium, flagellum {ECO:0000250|UniProtKB:Q811C4}.
	O08749	Dihydrolipoyl dehydrogenase, mitochondrial	IDVSVEAASGGK	566.796	2	36.1205	44486.5	43565.7	43878.1	51025.8	45739	3070.23	6.71249	42472.4	41361.5	43632.6	54554.2	45505.2	5285.84	11.6159	44634.3	45713.7	48400	50054.4	47200.6	2143.56	4.54138	56782.3	57827.1	63934.9	52350.3	57723.7	4133.71	7.1612	SUBCELLULAR LOCATION: Mitochondrion matrix {ECO:0000305|PubMed:9169128}. Cytoplasmic vesicle, secretory vesicle, acrosome {ECO:0000269|PubMed:15888450}. Cell projection, cilium, flagellum {ECO:0000250|UniProtKB:Q811C4}.
	O08756	3-hydroxyacyl-CoA dehydrogenase type-2	DLAPTGIR	421.74	2	32.7403	199040	196808	193037	250653	209884	23635.2	11.261	148585	146116	161016	168422	156035	9112.22	5.83987	261107	268317	274203	269815	268361	4713.4	1.75637	276019	211961	239751	236931	241165	22845.1	9.4728	SUBCELLULAR LOCATION: Mitochondrion {ECO:0000250|UniProtKB:Q99714}.
	O08756	3-hydroxyacyl-CoA dehydrogenase type-2	EIQAALTLAK	529.316	2	48.0628	71784.8	65306.4	73009.5	66500.1	69150.2	3302.77	4.77623	63802.2	58965.5	55220.2	80898	64721.5	9822.57	15.1767	76291.7	67305	79355.3	83206	76539.5	5867.45	7.6659	99925.1	98742.5	94183	100644	98373.7	2512.99	2.55453	SUBCELLULAR LOCATION: Mitochondrion {ECO:0000250|UniProtKB:Q99714}.
	O08756	3-hydroxyacyl-CoA dehydrogenase type-2	GVIINTASVAAFEGQVGQAAYSASK	813.755	3	89.8593	13447.4	8613.3	12684.7	2730.22	9368.91	4250.64	45.3696	7264.72	12897.7	8700.12	7841.61	9176.04	2208.58	24.0689	14080.4	7228.75	7333.06	14465.7	10777	3498.93	32.4667	9669.25	13552.3	3130.41	6111.07	8115.75	3900.05	48.0553	SUBCELLULAR LOCATION: Mitochondrion {ECO:0000250|UniProtKB:Q99714}.
	O08756	3-hydroxyacyl-CoA dehydrogenase type-2	IHTLEDFQR	579.799	2	38.965	24224.2	25242.1	26381.2	31929	26944.1	2977.44	11.0504	23456.2	22886.8	20884.7	24131.5	22839.8	1211.75	5.30543	34367.4	34423.4	31162.7	33566.6	33380	1324.28	3.96728	30228.1	30606.6	30545.1	30861.8	30560.4	225.641	0.738345	SUBCELLULAR LOCATION: Mitochondrion {ECO:0000250|UniProtKB:Q99714}.
	O08756	3-hydroxyacyl-CoA dehydrogenase type-2	NFLASQVPFPSR	681.862	2	67.3065	66008.5	71668.8	75370.8	82997.6	74011.4	6167.13	8.33267	67110.4	70866.5	70925.6	67698.4	69150.3	1758.27	2.54269	98146.8	94007.9	87091.1	86846.8	91523.2	4784.31	5.22743	88075.4	93380.2	93700	86999.5	90538.8	3027.45	3.34381	SUBCELLULAR LOCATION: Mitochondrion {ECO:0000250|UniProtKB:Q99714}.
	O08756	3-hydroxyacyl-CoA dehydrogenase type-2	VVTIAPGLFATPLLTTLPEK	1041.12	2	103.342	10955.9	20850.5	18162.3	12836.7	15701.4	3977.93	25.3349	20953.1	24763.1	17523.6	19058.8	20574.6	2706.14	13.1528	32472.5	30586.7	11753.5	22375.3	24297	8176.66	33.6529	25577	26773.8	28767.8	25070.2	26547.2	1423.49	5.36211	SUBCELLULAR LOCATION: Mitochondrion {ECO:0000250|UniProtKB:Q99714}.
	O08795	Glucosidase 2 subunit beta	ESLQQLAEVTR	637.341	2	58.0335	43445.3	45460.2	44172.8	46292.1	44842.6	1104.95	2.46406	39334	40431.1	32670.8	42761.1	38799.3	3748.42	9.66106	33691.6	30273.6	33542.7	32909.9	32604.5	1377.33	4.22437	37775.6	36165.7	33990.1	34074.2	35501.4	1575.91	4.43901	SUBCELLULAR LOCATION: Endoplasmic reticulum.
	O08795	Glucosidase 2 subunit beta	ETVVTSTTEPSR	653.828	2	23.4093	16125.1	16930.2	16853.5	17670	16894.7	546.914	3.23719	18544.3	17913.5	20213.9	13462.5	17533.6	2496.17	14.2365	13395.2	12913.2	11757.3	12687.6	12688.3	595.191	4.69086	12346	14806.2	15622.1	13440.9	14053.8	1256.77	8.94259	SUBCELLULAR LOCATION: Endoplasmic reticulum.
	O08807	Peroxiredoxin-4	LVQAFQYTDK	606.817	2	45.0646	23480.8	23815.8	23831.5	25670.9	24199.8	860.848	3.55726	20430.6	20886.4	18898.8	18500	19678.9	1002.67	5.09515	19626.6	18867.1	17151.4	21393.6	19259.7	1523.73	7.91149	15780.3	14614.8	17100	16219.3	15928.6	895.109	5.61951	SUBCELLULAR LOCATION: Cytoplasm {ECO:0000250|UniProtKB:Q13162}. Endoplasmic reticulum {ECO:0000250|UniProtKB:Q13162}. Note=Not secreted. {ECO:0000269|PubMed:11229364}.
	O09061	Proteasome subunit beta type-1	DVFISAAER	504.261	2	43.2906	54941.5	58088.9	53542.9	52714.9	54822.1	2047.14	3.73416	55809.4	56113.6	53780	63889.6	57398.2	3853.71	6.71399	45283.8	49163.1	48507.9	50334.8	48322.4	1872.44	3.87489	36296.3	52552	50103.9	52060.4	47753.1	6677.72	13.9838	SUBCELLULAR LOCATION: Cytoplasm {ECO:0000250|UniProtKB:P20618}. Nucleus {ECO:0000250|UniProtKB:P20618}.
	O09061	Proteasome subunit beta type-1	DVYTGDALR	505.251	2	35.1732	32401.2	34783.3	33454.1	27673.5	32078	2679.4	8.35276	33732.1	34807.2	29453.7	38406.3	34099.8	3192.47	9.36213	33163.9	31623.9	29244.3	32276.7	31577.2	1453.57	4.60323	16602	15555	22472.7	34314.6	22236.1	7455.3	33.528	SUBCELLULAR LOCATION: Cytoplasm {ECO:0000250|UniProtKB:P20618}. Nucleus {ECO:0000250|UniProtKB:P20618}.
	O09131	Glutathione S-transferase omega-1	GSAPPGPVPEGQIR	681.362	2	36.1348	38241	42097.5	40513.1	49034.1	42471.4	4029.26	9.48699	63374.2	66754.4	65263.6	69189.6	66145.4	2126.93	3.21554	33497.6	31937.1	29434.2	35579.6	32612.1	2244.12	6.88125	67758.8	67282.7	67118	62139.1	66074.7	2284.33	3.4572	SUBCELLULAR LOCATION: Cytoplasm, cytosol {ECO:0000250|UniProtKB:P78417}.
	O09131	Glutathione S-transferase omega-1	VPPLIASFVR	549.837	2	82.625	63943.9	20308.4	55490	17672.3	39353.6	20602.6	52.3524	58056.7	42868.9	91381.2	75677.3	66996	18248.5	27.2382	40679.1	57900.8	53787.4	51091.9	50864.8	6360.97	12.5056	100975	75088.8	113384	58830.3	87069.5	21370.6	24.5443	SUBCELLULAR LOCATION: Cytoplasm, cytosol {ECO:0000250|UniProtKB:P78417}.
	O09173	Homogentisate 1,2-dioxygenase	FSVDVFEETR	614.796	2	67.2682	150753	148686	169286	94850.1	140894	27767.1	19.7078	136142	120777	124682	143849	131362	9157.4	6.97109	179235	162803	168632	187180	174463	9413.41	5.39566	118274	162490	156493	147587	146211	16978.5	11.6123	No information available
	O09173	Homogentisate 1,2-dioxygenase	LLIYTEFGK	542.308	2	65.9204	143166	144761	147420	41412.7	119190	44930.6	37.6965	155610	128073	137053	151842	143145	11127.5	7.77364	157465	152840	169600	181966	165468	11321.9	6.84237	188955	167203	169414	170198	173943	8736.97	5.02291	No information available
	O09174	Alpha-methylacyl-CoA racemase	ADVLLEPFR	530.295	2	65.6859	76325.4	71133.8	72550.5	86874.6	76721.1	6161.64	8.03122	61420.8	58324.7	60376.2	61797.7	60479.8	1348.86	2.23027	57890.9	62410.5	66530.5	63007.7	62459.9	3071.99	4.91834	56311.2	55213.6	56574.1	54642.6	55685.4	789.226	1.41729	SUBCELLULAR LOCATION: Peroxisome {ECO:0000269|PubMed:10770938}. Mitochondrion {ECO:0000269|PubMed:10770938}.
	O09174	Alpha-methylacyl-CoA racemase	LGSTGENFLAR	582.804	2	46.2574	22309.6	21240.7	22096.1	23486.7	22283.3	801.688	3.59771	19312.8	18528.5	17146.7	21101	19022.3	1428.9	7.51172	17162.9	18334.9	17632.5	16779.8	17477.5	579.847	3.31767	14958.2	15571.2	16521.7	14814.5	15466.4	672.288	4.34676	SUBCELLULAR LOCATION: Peroxisome {ECO:0000269|PubMed:10770938}. Mitochondrion {ECO:0000269|PubMed:10770938}.
	O09174	Alpha-methylacyl-CoA racemase	LQLGPETLLQDNPK	783.43	2	69.606	23089.9	21623.2	21746.9	29505.1	23991.3	3234.96	13.4839	24517.1	20567.1	18365.5	21712.9	21290.6	2217.45	10.4152	19765.3	10668	19581.1	15757.2	16442.9	3698.21	22.4912	23256.2	19192.1	19410	20365	20555.8	1620.29	7.88239	SUBCELLULAR LOCATION: Peroxisome {ECO:0000269|PubMed:10770938}. Mitochondrion {ECO:0000269|PubMed:10770938}.
	O09174	Alpha-methylacyl-CoA racemase	VAGHDINYLALSGVLSK	586.325	3	75.9068	18745.5	15051.7	10045.7	13539.3	14345.6	3122.39	21.7656	22079.5	18087	18769.4	14665.6	18400.4	2632.45	14.3065	14671	13255.2	15732.6	14549.1	14552	878.89	6.03967	17273.8	14987.5	15505	14633.3	15599.9	1014.93	6.506	SUBCELLULAR LOCATION: Peroxisome {ECO:0000269|PubMed:10770938}. Mitochondrion {ECO:0000269|PubMed:10770938}.
	O35129	Prohibitin-2	AQFLVEK	417.74	2	33.5765	91217.7	82851.9	76257.7	88260.2	84646.9	5697.19	6.73054	68736.8	72588.1	74664.1	72245.5	72058.6	2129.43	2.95514	81706.2	97187.9	104998	99763.5	95913.9	8672.08	9.04153	100624	78973.9	72520.8	85837.6	84489.2	10438.2	12.3545	SUBCELLULAR LOCATION: Mitochondrion inner membrane {ECO:0000269|PubMed:11302691}. Cytoplasm {ECO:0000269|PubMed:15140878}. Nucleus {ECO:0000269|PubMed:15140878}.
	O35129	Prohibitin-2	ESVFTVEGGHR	406.535	3	34.0696	32959	40538.6	36262.9	38410.4	37042.7	2800.77	7.56091	33534.7	36092.1	37064.1	40495.8	36796.7	2494.61	6.77944	43925.9	43660.6	46784.9	42561	44233.1	1559.64	3.52595	36870.4	38934.2	42007.5	41065.2	39719.3	1986.2	5.00058	SUBCELLULAR LOCATION: Mitochondrion inner membrane {ECO:0000269|PubMed:11302691}. Cytoplasm {ECO:0000269|PubMed:15140878}. Nucleus {ECO:0000269|PubMed:15140878}.
	O35129	Prohibitin-2	EYTAAVEAK	491.248	2	21.4248	31741.4	32416.2	32210.3	30729.4	31774.3	650.975	2.04875	28263.2	29235	32957.8	29148.2	29901	1805.33	6.03768	36944.9	35105.2	39135.9	36722.6	36977.2	1434.39	3.87913	36625.1	25326.4	29644.1	31076.5	30668	4038.41	13.1681	SUBCELLULAR LOCATION: Mitochondrion inner membrane {ECO:0000269|PubMed:11302691}. Cytoplasm {ECO:0000269|PubMed:15140878}. Nucleus {ECO:0000269|PubMed:15140878}.
	O35129	Prohibitin-2	IGGVQQDTILAEGLHFR	618.667	3	75.5125	54213.1	52594.2	41117	40877.9	47200.5	6230.02	13.1991	50714	48144.8	54467.4	55513.3	52209.9	2948.37	5.64716	65471.1	66865.7	62661.3	59559.2	63639.3	2800.41	4.40043	53440.2	57658	61849	54002.1	56737.3	3366.34	5.93321	SUBCELLULAR LOCATION: Mitochondrion inner membrane {ECO:0000269|PubMed:11302691}. Cytoplasm {ECO:0000269|PubMed:15140878}. Nucleus {ECO:0000269|PubMed:15140878}.
	O35129	Prohibitin-2	IVQAEGEAEAAK	608.314	2	22.2013	49521.9	52782.4	54335.8	60140.8	54195.2	3847.28	7.09893	42417.6	42205.1	48703.7	47334.5	45165.2	2895.61	6.41115	58338.8	62632.1	58804.1	62127.9	60475.7	1919.68	3.1743	57768.3	46424.8	49602.4	53355.6	51787.8	4235.63	8.17883	SUBCELLULAR LOCATION: Mitochondrion inner membrane {ECO:0000269|PubMed:11302691}. Cytoplasm {ECO:0000269|PubMed:15140878}. Nucleus {ECO:0000269|PubMed:15140878}.
	O35129	Prohibitin-2	LGLDYEER	497.746	2	40.5914	57227.5	54967.5	57117.3	61257.4	57642.5	2273.28	3.94376	53537.7	46040.1	50804.7	46263	49161.4	3162.09	6.43206	65142.6	63486.8	65715.5	64121.6	64616.6	866.858	1.34154	56189.1	46796.1	47568.3	47625.5	49544.8	3850.09	7.77093	SUBCELLULAR LOCATION: Mitochondrion inner membrane {ECO:0000269|PubMed:11302691}. Cytoplasm {ECO:0000269|PubMed:15140878}. Nucleus {ECO:0000269|PubMed:15140878}.
	O35129	Prohibitin-2	LLLGAGAVAYGVR	630.377	2	64.4435	58655.9	55574.8	60634.1	38853.5	53429.6	8606.45	16.108	49467.3	46245.1	44976.4	53299.8	48497.2	3220.02	6.6396	70611.7	66517.4	66650.3	63329.2	66777.1	2582.41	3.86721	57063.9	66288.7	67719.7	63190.5	63565.7	4095.25	6.44255	SUBCELLULAR LOCATION: Mitochondrion inner membrane {ECO:0000269|PubMed:11302691}. Cytoplasm {ECO:0000269|PubMed:15140878}. Nucleus {ECO:0000269|PubMed:15140878}.
	O35129	Prohibitin-2	VLPSIVNEVLK	605.874	2	79.555	191571	205172	225690	220225	210665	13340.8	6.33272	171506	179148	186726	192311	182423	7845.28	4.3006	223625	221457	235663	224351	226274	5524.23	2.44139	216538	218499	231020	211255	219328	7251.67	3.30632	SUBCELLULAR LOCATION: Mitochondrion inner membrane {ECO:0000269|PubMed:11302691}. Cytoplasm {ECO:0000269|PubMed:15140878}. Nucleus {ECO:0000269|PubMed:15140878}.
	O35215	D-dopachrome decarboxylase	IPAGLENR	435.246	2	27.3158	113899	122097	118077	142946	124255	11173.7	8.99261	321494	299424	327153	345849	323480	16556.5	5.11825	97499.9	100821	100808	98685.7	99453.7	1424.08	1.43191	350952	307267	338102	342376	334674	16486	4.92599	SUBCELLULAR LOCATION: Cytoplasm.
	O35386	Phytanoyl-CoA dioxygenase, peroxisomal	GDTVFFHPLLIHGSGR	438.985	4	64.947	7412.56	5348.23	7258.2	1558.36	5394.34	2359.24	43.7355	6942.76	5288.69	5412.41	6173.07	5954.23	663.625	11.1454	9160.43	9054.15	10011.4	9066.14	9323.02	399.537	4.28549	6164.72	7385.83	6979.29	7031.27	6890.28	447.158	6.4897	SUBCELLULAR LOCATION: Peroxisome.
	O35386	Phytanoyl-CoA dioxygenase, peroxisomal	IQDFQEDEELFR	784.865	2	68.118	13039.2	11476	15654	16297.4	14116.6	1952.76	13.8331	16619	13894.6	14576	11859.7	14237.3	1699.84	11.9393	19477.7	20325.6	18913.3	18359.4	19269	726.942	3.7726	15388.4	13810.2	13705.9	13597.3	14125.5	733.039	5.18949	SUBCELLULAR LOCATION: Peroxisome.
	O35386	Phytanoyl-CoA dioxygenase, peroxisomal	NLVSDDDIQR	587.789	2	35.1945	19950.7	22673.8	22915.1	25151.9	22672.9	1844.89	8.13701	19146.9	18972.9	19543.3	21421.5	19771.2	975.01	4.93148	24483	28570.4	26415.3	27555.5	26756.1	1517.75	5.67253	19724.5	18787.1	18040.9	19027.3	18894.9	601.41	3.18292	SUBCELLULAR LOCATION: Peroxisome.
	O35387	HCLS1-associated protein X-1	GFFGFPGPR	491.251	2	73.6083	57243.6	53112.5	63407.9	49890.2	55913.6	5051.27	9.03407	52891	49140.8	65252.3	55240.4	55631.1	5965.57	10.7234	48195.4	44006.3	49541.7	48046.1	47447.4	2070.33	4.36342	54921.8	44583.6	44289	47522.8	47829.3	4285.61	8.96022	SUBCELLULAR LOCATION: Mitochondrion {ECO:0000269|PubMed:16814492}. Endoplasmic reticulum {ECO:0000269|PubMed:10760273}. Nucleus membrane {ECO:0000305|PubMed:16814492}. Cytoplasmic vesicle {ECO:0000269|PubMed:10760273, ECO:0000269|PubMed:16814492}. Cytopla
	O35423	Serine--pyruvate aminotransferase, mitochondrial	LLLGPGPSNLAPR	652.888	2	58.6929	109968	108018	111620	133521	115782	10320.9	8.91409	75193	78746.8	72575	77898.6	76103.4	2423.27	3.18418	95687.2	86437.5	84629.5	88113.5	88716.9	4208.65	4.74391	88379.1	84637.7	82740.1	80816.2	84143.3	2793.96	3.32048	SUBCELLULAR LOCATION: Mitochondrion matrix {ECO:0000250}. Peroxisome {ECO:0000250|UniProtKB:P21549}.
	O35459	Delta(3,5)-Delta(2,4)-dienoyl-CoA isomerase, mitochondrial	SPVAVQGSK	436.745	2	11.7964	16012	17922.6	16709.2	19089.1	17433.2	1175.31	6.74177	15351	13018.2	16170.9	13762.6	14575.7	1248.27	8.56403	22974.2	20999.1	23364.6	22070.2	22352	911.338	4.07721	23258.2	17159.2	20830.3	21790.5	20759.5	2251.33	10.8448	SUBCELLULAR LOCATION: Mitochondrion {ECO:0000250}. Peroxisome {ECO:0000250}.
	O35488	Very long-chain acyl-CoA synthetase	ALHDQLGLR	511.791	2	32.2682	15527.7	15997.5	14725	19056.5	16326.6	1640.43	10.0475	10010.8	16132.1	14388.9	18644.9	14794.2	3148.93	21.2849	26392.6	32178.1	22887.1	32495.2	28488.2	4044.61	14.1975	20133	23469.8	23999	24381.6	22995.9	1684.27	7.32425	SUBCELLULAR LOCATION: Endoplasmic reticulum membrane {ECO:0000250}; Multi-pass membrane protein {ECO:0000250}. Peroxisome membrane {ECO:0000250}; Multi-pass membrane protein {ECO:0000250}. Note=Peripheral membrane associated with the lumenal side of perox
	O35488	Very long-chain acyl-CoA synthetase	ITQLTPFIGYAGGK	733.406	2	69.2235	24345.5	23950.5	25562.3	31893.4	26437.9	3205.23	12.1236	24330.3	22903	24480.8	23951.8	23916.4	616.064	2.5759	44994.2	44503.4	41334.8	39022.3	42463.7	2433.18	5.73003	60602	49000.1	45134.8	45077	49953.5	6350.2	12.7122	SUBCELLULAR LOCATION: Endoplasmic reticulum membrane {ECO:0000250}; Multi-pass membrane protein {ECO:0000250}. Peroxisome membrane {ECO:0000250}; Multi-pass membrane protein {ECO:0000250}. Note=Peripheral membrane associated with the lumenal side of perox
	O35488	Very long-chain acyl-CoA synthetase	VDGVSAEPTPESWR	765.365	2	47.6112	21960.1	24447.3	25763.9	26824.6	24749	1817.05	7.34193	21453.3	21125.8	21059.9	20677.7	21079.2	275.525	1.3071	47377.5	49535.2	41153.8	42836	45225.6	3372.43	7.45691	30879.9	35021.1	26810.8	33332	31511	3087.34	9.79767	SUBCELLULAR LOCATION: Endoplasmic reticulum membrane {ECO:0000250}; Multi-pass membrane protein {ECO:0000250}. Peroxisome membrane {ECO:0000250}; Multi-pass membrane protein {ECO:0000250}. Note=Peripheral membrane associated with the lumenal side of perox
	O35490	Betaine--homocysteine S-methyltransferase 1	AGPWTPEAAVEHPEAVR	606.304	3	53.6693	1.33416e+06	1.23994e+06	1.30206e+06	1.16386e+06	1.26e+06	65028	5.16094	990036	1.27872e+06	1.15784e+06	1.17967e+06	1.15157e+06	103790	9.01295	1.45511e+06	1.15486e+06	1.24916e+06	1.18199e+06	1.26028e+06	117606	9.33179	829756	916914	928186	825387	875061	47680.9	5.44887	SUBCELLULAR LOCATION: Cytoplasm.
	O35490	Betaine--homocysteine S-methyltransferase 1	AGPWTPEAAVEHPEAVR	908.952	2	53.6519	130840	139044	137335	187710	148732	22711	15.2698	177810	170600	156790	145160	162590	12582.2	7.73862	151178	151784	125390	143958	143078	10665.9	7.45459	96801.9	128657	116717	102590	111192	12416.1	11.1664	SUBCELLULAR LOCATION: Cytoplasm.
	O35490	Betaine--homocysteine S-methyltransferase 1	EATTEQQLR	538.273	2	16.3956	1.02205e+06	1.02629e+06	1.02055e+06	986241	1.01378e+06	16039.6	1.58216	1.02055e+06	1.00586e+06	1.17233e+06	1.03205e+06	1.0577e+06	66829.6	6.31841	1.07232e+06	1.01564e+06	1.05296e+06	1.02828e+06	1.0423e+06	21920.7	2.1031	841588	691128	771155	798074	775486	54806	7.06731	SUBCELLULAR LOCATION: Cytoplasm.
	O35490	Betaine--homocysteine S-methyltransferase 1	EAYNLGVR	461.243	2	34.8728	774158	703148	709813	831930	754763	52477.5	6.95285	1.04675e+06	768059	915060	742940	868201	122263	14.0823	792828	722773	862563	761106	784818	51284.3	6.53454	623152	483553	554179	548267	552288	49411.4	8.94668	SUBCELLULAR LOCATION: Cytoplasm.
	O35593	26S proteasome non-ATPase regulatory subunit 14	AVAVVVDPIQSVK	662.895	2	57.0387	34364.4	36125.4	37543.2	35320.2	35838.3	1165.08	3.25094	36068.4	32660.7	32283.8	33782.8	33698.9	1474.96	4.37688	32716.5	29828.4	26357.5	28620	29380.6	2293.84	7.80733	33634.6	36684	30858.7	37238	34603.8	2560.83	7.40043	No information available
	O35658	Complement component 1 Q subcomponent-binding protein, mitochondrial	AFVEFLTDEIK	656.345	2	84.3463	62298.7	58480.2	53736.7	37046.8	52890.6	9637.14	18.2209	42406.8	42886.9	55572.2	40516.3	45345.5	5970.48	13.1666	70569.7	72372	72041.6	71107	71522.6	719.649	1.00619	58013.2	54897.4	75689.4	45354.3	58488.6	10971.6	18.7585	SUBCELLULAR LOCATION: Mitochondrion matrix {ECO:0000269|PubMed:17486078, ECO:0000269|PubMed:18166172}. Nucleus {ECO:0000250}. Cell membrane {ECO:0000250}; Peripheral membrane protein {ECO:0000250}; Extracellular side {ECO:0000250}. Secreted {ECO:0000250}.
	O35660	Glutathione S-transferase Mu 6	FLPSPVYLK	532.313	2	61.4003	54546.7	49297.2	54412.1	63930.7	55546.7	5282.88	9.5107	54359.6	49176.6	51357.7	47410.5	50576.1	2593.51	5.12793	28863.5	23141.4	27206.7	23041.4	25563.3	2540.57	9.93836	27777	13645.5	24658.1	20113.1	21548.4	5314.66	24.6638	SUBCELLULAR LOCATION: Cytoplasm {ECO:0000250}.
	O35945	Aldehyde dehydrogenase, cytosolic 1	ALQYFAGWADK	635.317	2	68.6292	48466.1	52160.6	52463.7	38908.9	47999.8	5479.51	11.4157	53327.4	54344.5	52617.1	52018	53076.8	866.355	1.63227	36266.6	34235.3	31412.6	29313.9	32807.1	2653.06	8.08686	32604.8	30335.5	35549.4	33312.7	32950.6	1860.32	5.6458	SUBCELLULAR LOCATION: Cytoplasm {ECO:0000250|UniProtKB:P13601}.
	O35945	Aldehyde dehydrogenase, cytosolic 1	VSFTGSTEVGK	556.285	2	34.2143	50000.7	63112.7	59333.5	75295.5	61935.6	9070.35	14.6448	64989	68854	68660.6	72568.7	68768.1	2680.73	3.89822	40260	42713.7	42923.7	42408.4	42076.4	1064.61	2.53018	55829.3	47173.8	48740.7	49631.8	50343.9	3286.93	6.52896	SUBCELLULAR LOCATION: Cytoplasm {ECO:0000250|UniProtKB:P13601}.
	O54734	Dolichyl-diphosphooligosaccharide--protein glycosyltransferase 48 kDa subunit	GFELTFK	421.226	2	61.0014	21589.2	19707.2	21708.9	22268.8	21318.5	965.031	4.52673	15494.6	16343.2	16331.1	19276.2	16861.3	1436.07	8.51696	17785.5	15210.8	18119.9	18666.6	17445.7	1328.11	7.61279	16313	15344.8	14665.8	16267.4	15647.7	686.036	4.38426	SUBCELLULAR LOCATION: Endoplasmic reticulum membrane {ECO:0000250|UniProtKB:Q29381}; Single-pass type I membrane protein {ECO:0000250|UniProtKB:Q29381}.
	O54734	Dolichyl-diphosphooligosaccharide--protein glycosyltransferase 48 kDa subunit	LPDVYGVFQFK	656.85	2	85.7216	14331.9	13948.3	16520	9355.06	13538.8	2607.11	19.2565	18468.2	16933.6	15234.8	11641.2	15569.4	2540.03	16.3142	9901.86	12610.8	12014.8	12070.8	11649.6	1035.52	8.88895	11263.8	10465.6	11740.9	11765.2	11308.9	526.315	4.65401	SUBCELLULAR LOCATION: Endoplasmic reticulum membrane {ECO:0000250|UniProtKB:Q29381}; Single-pass type I membrane protein {ECO:0000250|UniProtKB:Q29381}.
	O54734	Dolichyl-diphosphooligosaccharide--protein glycosyltransferase 48 kDa subunit	NTLLIAGLQAR	585.354	2	61.4431	69695.6	63483.2	73821.5	53451.2	65112.9	7672.88	11.784	54290.6	56846.2	56869.7	59526.8	56883.3	1851.46	3.25485	56131.2	49842.3	56444.2	55046.4	54366	2662.79	4.89789	51684.3	50796.4	45408.4	46398.8	48572	2709.49	5.57829	SUBCELLULAR LOCATION: Endoplasmic reticulum membrane {ECO:0000250|UniProtKB:Q29381}; Single-pass type I membrane protein {ECO:0000250|UniProtKB:Q29381}.
	O54734	Dolichyl-diphosphooligosaccharide--protein glycosyltransferase 48 kDa subunit	SSLNPILFR	523.803	2	62.2148	77989.9	70849.1	76056.6	85354.1	77562.4	5201.66	6.70642	54852.4	58897.3	54896.9	60869.7	57379.1	2599.76	4.53085	63264.6	62906.1	60102.1	59188.9	61365.4	1754.58	2.85922	52380.5	51209.7	48754	47098.1	49860.6	2063.12	4.13777	SUBCELLULAR LOCATION: Endoplasmic reticulum membrane {ECO:0000250|UniProtKB:Q29381}; Single-pass type I membrane protein {ECO:0000250|UniProtKB:Q29381}.
	O54734	Dolichyl-diphosphooligosaccharide--protein glycosyltransferase 48 kDa subunit	TADDPSLSLIK	580.314	2	51.0527	47459.9	47819	48137.3	59862.7	50819.7	5226.48	10.2844	45951.9	43625.4	46053.4	46130.7	45440.4	1049.75	2.31018	42298.7	31438.7	38590.7	40142.2	38117.5	4074.67	10.6897	45536.1	42792.9	41656	38326	42077.8	2584.83	6.14299	SUBCELLULAR LOCATION: Endoplasmic reticulum membrane {ECO:0000250|UniProtKB:Q29381}; Single-pass type I membrane protein {ECO:0000250|UniProtKB:Q29381}.
	O54734	Dolichyl-diphosphooligosaccharide--protein glycosyltransferase 48 kDa subunit	TLVLLDNLNVR	635.38	2	76.3738	47633.7	47817.1	65334.2	32010.6	48198.9	11791.3	24.464	36984.5	50163.3	44877.8	49809.6	45458.8	5320.09	11.7031	42831.3	34518.7	42059.6	45581.7	41247.8	4099.71	9.93922	39017	44323.8	39010.6	45058.1	41852.4	2850.41	6.81063	SUBCELLULAR LOCATION: Endoplasmic reticulum membrane {ECO:0000250|UniProtKB:Q29381}; Single-pass type I membrane protein {ECO:0000250|UniProtKB:Q29381}.
	O55029	Coatomer subunit beta'	LPEAAFLAR	494.285	2	56.2918	22527.3	28432.1	24805.7	37436.9	28300.5	5679.68	20.0692	23259.8	28585.3	22622.7	27584.3	25513	2605.77	10.2135	25027.4	27055.5	25777.1	26672.7	26133.2	789.188	3.01987	14580.8	24307	24426.4	16442.8	19939.3	4476.36	22.45	SUBCELLULAR LOCATION: Cytoplasm, cytosol {ECO:0000269|PubMed:17360540}. Golgi apparatus membrane {ECO:0000250}; Peripheral membrane protein {ECO:0000250}; Cytoplasmic side {ECO:0000250}. Cytoplasmic vesicle, COPI-coated vesicle membrane {ECO:0000250}; Per
	O55029	Coatomer subunit beta'	TYLPSQVSR	525.782	2	35.8208	36333.9	32854.3	33336.8	41584.8	36027.5	3474.41	9.64378	28492.1	19562.5	32112.6	30738.3	27726.4	4887.38	17.6272	18009.6	28085	32668.2	30857.3	27405	5664.71	20.6703	30009.4	25408.4	26916.4	27283.3	27404.4	1660.04	6.05757	SUBCELLULAR LOCATION: Cytoplasm, cytosol {ECO:0000269|PubMed:17360540}. Golgi apparatus membrane {ECO:0000250}; Peripheral membrane protein {ECO:0000250}; Cytoplasmic side {ECO:0000250}. Cytoplasmic vesicle, COPI-coated vesicle membrane {ECO:0000250}; Per
	O55060	Thiopurine S-methyltransferase	GHTVVGVEISEIGIR	522.626	3	64.8278	22219.2	19329	23725.6	6350.97	17906.2	6855.91	38.288	17800.1	16966.4	22004.2	28814.9	21396.4	4689.4	21.9167	11561.6	12059.3	17693	22315.9	15907.5	4414.46	27.7509	12352.3	19042.6	14573.2	19030	16249.5	2895.28	17.8177	SUBCELLULAR LOCATION: Cytoplasm.
	O55125	Protein NipSnap homolog 1	AGPNIYELR	516.777	2	48.6815	128623	128123	132278	150499	134881	9158.96	6.79041	106037	103779	100064	107745	104406	2874.42	2.75312	175733	158616	162387	163462	165050	6425.27	3.89293	135725	121063	123924	123396	126027	5701.66	4.52416	No information available
	O55143	Sarcoplasmic/endoplasmic reticulum calcium ATPase 2	DIVPGDIVEIAVGDK	770.417	2	89.7179	28323	33974.9	31747.8	35935.8	32495.3	2828.11	8.70312	28616.6	27456.4	29495.5	28659.1	28556.9	725.637	2.54102	18887.9	18756.6	20181.1	21998.6	19956.1	1304.07	6.53471	24719.8	29777.1	24271.2	25121.8	25972.5	2217.08	8.53627	SUBCELLULAR LOCATION: Endoplasmic reticulum membrane {ECO:0000269|PubMed:23395171}; Multi-pass membrane protein {ECO:0000255}. Sarcoplasmic reticulum membrane {ECO:0000269|PubMed:22355118}; Multi-pass membrane protein {ECO:0000255}.
	O70194	Eukaryotic translation initiation factor 3 subunit D	GAVIATELK	451.271	2	35.1583	20534.3	22678.8	24718.9	23252	22796	1502.88	6.59275	18595.5	13329.8	15954.2	22631.7	17627.8	3436.89	19.497	22485.1	18829.6	26260	24221.2	22949	2727.91	11.8868	19326.1	14171.6	17097.9	21794.4	18097.5	2810.17	15.528	SUBCELLULAR LOCATION: Cytoplasm {ECO:0000255|HAMAP-Rule:MF_03003}.
	O70251	Elongation factor 1-beta	SIQADGLVWGSSK	674.349	2	57.7382	11433.7	13778.6	15771.3	11328.8	13078.1	1837.66	14.0514	14722.2	13339.7	16144.9	12114.9	14080.4	1507.14	10.7038	13906.7	16972.9	13484.6	19319	15920.8	2379.43	14.9454	12891.2	14080.7	14786.4	19963.3	15430.4	2703.29	17.5192	No information available
	O70400	PDZ and LIM domain protein 1	DFEQPLAISR	588.306	2	53.4869	27202.4	31019.9	28915.1	27722	28714.9	1468.55	5.11426	19485.6	25088.1	23013	28980.9	24141.9	3437.55	14.2389	13781.5	14988.3	13760	19072.9	15400.7	2177.67	14.1401	17031	16471.4	12692.7	15142.7	15334.5	1672.32	10.9056	SUBCELLULAR LOCATION: Cytoplasm, cytoskeleton {ECO:0000269|PubMed:11596114}. Cytoplasm, myofibril, sarcomere, Z line {ECO:0000250|UniProtKB:O00151}. Note=Associates with the actin stress fibers (PubMed:11596114).
	O70435	Proteasome subunit alpha type-3	IIYIVHDEVK	410.236	3	43.6878	15441.6	10911.3	12459.8	6139.92	11238.1	3363.79	29.9319	15794.2	15524.6	14536.3	18008.5	15965.9	1268.86	7.9473	10481.5	13610.5	15247.8	11379.4	12679.8	1869.78	14.7462	13358.3	13723.9	14025.6	14261.7	13842.4	338.292	2.44389	SUBCELLULAR LOCATION: Cytoplasm {ECO:0000250|UniProtKB:P25788}. Nucleus {ECO:0000250|UniProtKB:P25788}.
	O70435	Proteasome subunit alpha type-3	SNFGYNIPLK	576.806	2	58.5275	20848.5	21325.6	21449.8	25440	22266	1846.21	8.2916	26073.4	23725.3	22805.5	23990.1	24148.6	1195.09	4.94891	20877.1	19712.3	17656.6	19185.1	19357.8	1157.32	5.97857	20224.3	21726.9	22914.7	21299	21541.2	963.563	4.47312	SUBCELLULAR LOCATION: Cytoplasm {ECO:0000250|UniProtKB:P25788}. Nucleus {ECO:0000250|UniProtKB:P25788}.
	O70475	UDP-glucose 6-dehydrogenase	EQIVVDLSHPGVSADDQVSR	717.694	3	56.6239	53458	61620.5	63080.9	61888.2	60011.9	3823.64	6.37146	59473.6	61022.4	68523.3	75688.3	66176.9	6470.63	9.77777	26597.1	14311.9	24207.4	23678.3	22198.7	4684.33	21.1019	20090.4	30740.1	23152	29570.5	25888.3	4421.57	17.0794	No information available
	O70475	UDP-glucose 6-dehydrogenase	ILTTNTWSSELSK	740.388	2	58.8942	32322.3	33000.7	28900.8	32158.8	31595.6	1587.58	5.02467	38677.7	45786.1	41330.4	39272.9	41266.8	2788.69	6.7577	13679.9	12189.9	14322.5	10151.3	12585.9	1604.43	12.7478	17275.5	16830.9	14950.3	18919.4	16994	1413.3	8.31644	No information available
	O70475	UDP-glucose 6-dehydrogenase	VLIGGDETPEGQK	671.846	2	33.7575	105318	112438	108160	129687	113901	9459.87	8.30536	131845	121460	131569	131450	129081	4402.25	3.41046	46356.5	51846	46702.9	46336.1	47810.4	2334.53	4.88289	45808.2	50372.1	50126.7	50522.2	49207.3	1967.55	3.9985	No information available
	O70475	UDP-glucose 6-dehydrogenase	VTVVDVNEAR	551.299	2	34.385	107046	117356	110367	130067	116209	8824.1	7.59331	147686	134617	141920	150079	143576	5962.02	4.15253	49264	49828.1	49744.2	49801.8	49659.5	230.351	0.463861	60484.7	50938.4	60569.9	58807.7	57700.2	3966.65	6.87459	No information available
	O70492	Sorting nexin-3	VVVPPLPGK	453.294	2	46.2439	28344.1	29962.1	31744.8	36376.4	31606.8	3004.94	9.50724	27881.1	29176.3	26267.3	34035.8	29340.1	2900.3	9.88508	21785	23228	24877.7	28433.1	24580.9	2478.63	10.0835	27388.4	26478	25082	27099.7	26512	888.756	3.35227	SUBCELLULAR LOCATION: Early endosome {ECO:0000269|PubMed:23416069}. Cytoplasmic vesicle, phagosome {ECO:0000250|UniProtKB:O60493}. Note=Colocalizes to clathrin-coated endosomal vesicles morphologically distinct from retromer-decorated non-branched endosom
	O88342	WD repeat-containing protein 1	YTNLTLR	440.748	2	35.1093	21442.6	20163	20583.5	22544.5	21183.4	911.167	4.30132	22106.4	21456.2	24295.2	24012.5	22967.6	1212.46	5.27899	10151.3	10810.8	11399.5	11081	10860.6	459.495	4.23083	13149.3	11537.1	10091.3	13249.4	12006.8	1297.98	10.8104	SUBCELLULAR LOCATION: Cytoplasm, cytoskeleton {ECO:0000250|UniProtKB:Q5RKI0}. Cell projection, podosome {ECO:0000250|UniProtKB:O75083}.
	O88428	Bifunctional 3'-phosphoadenosine 5'-phosphosulfate synthase 2	AEAETLPSLPITK	685.382	2	60.3861	41825.4	41278.6	43493.4	45642.9	43060.1	1699.79	3.94748	28896.3	31034.1	28707	33081.3	30429.7	1782.92	5.85915	45652.5	41651.5	39187.2	37808.6	41074.9	2979.91	7.25482	30284.5	36552.7	33930.7	39544.3	35078.1	3406.5	9.7112	No information available
	O88451	Retinol dehydrogenase 7	LWDQTSSEVK	596.796	2	35.0302	76490.6	79865.8	72690.9	74689.8	75934.3	2637.93	3.47396	72218.7	68931	73218.4	65591.5	69989.9	2994.07	4.27786	103475	101057	93054.3	100826	99602.9	3920.6	3.93623	101681	94492.7	85257.1	96933.3	94591	5976.74	6.3185	SUBCELLULAR LOCATION: Microsome {ECO:0000250}. Endoplasmic reticulum {ECO:0000250}.
	O88451	Retinol dehydrogenase 7	TNVSNYER	491.733	2	19.5202	34840.3	36356.1	36635.1	39887.6	36929.8	1839.19	4.98024	37764	36425.1	39264	35140.7	37148.4	1533.69	4.12856	50838.3	46730.2	50918.7	50494.4	49745.4	1748.11	3.51412	54933.7	43123	52346.1	48636.9	49759.9	4437.52	8.91785	SUBCELLULAR LOCATION: Microsome {ECO:0000250}. Endoplasmic reticulum {ECO:0000250}.
	O88451	Retinol dehydrogenase 7	VAIIEPGGFR	529.803	2	53.3609	370228	375073	384336	450089	394931	32246	8.16497	394450	397850	368415	421999	395679	18988.9	4.79908	519244	534859	508553	502435	516273	12301.8	2.38282	585907	560274	564111	539117	562352	16599	2.95172	SUBCELLULAR LOCATION: Microsome {ECO:0000250}. Endoplasmic reticulum {ECO:0000250}.
	O88455	7-dehydrocholesterol reductase	YTAAVPYR	470.748	2	33.7437	51856.6	48844	46346.8	54706.4	50438.4	3142.89	6.23114	41415.3	38482.3	39924.8	40562.6	40096.3	1071.4	2.67207	18917.4	13910.2	18504.6	17554.7	17221.7	1974.71	11.4664	23735.3	19095	17572	19638.2	20010.1	2280.21	11.3953	SUBCELLULAR LOCATION: Endoplasmic reticulum membrane; Multi-pass membrane protein.
	O88569	Heterogeneous nuclear ribonucleoproteins A2/B1	GGGGNFGPGPGSNFR	689.318	2	40.5471	19752.2	20614	21834.7	25717.2	21979.5	2281.29	10.3792	24360.7	26416.8	27598.8	24633.8	25752.6	1326.52	5.15104	19605	17762.9	19278.9	20396.7	19260.9	955.629	4.9615	22271.1	22013.3	23839.8	21585.1	22427.3	851.489	3.79666	SUBCELLULAR LOCATION: Nucleus, nucleoplasm {ECO:0000250|UniProtKB:P22626}. Cytoplasmic granule {ECO:0000250|UniProtKB:P22626}. Secreted, exosome {ECO:0000250|UniProtKB:P22626}. Note=Localized in cytoplasmic mRNP granules containing untranslated mRNAs. Com
	O88569	Heterogeneous nuclear ribonucleoproteins A2/B1	GGNFGFGDSR	507.225	2	37.1349	31511.3	42911.4	44504.7	36617.1	38886.1	5179.47	13.3196	34993.8	36652.4	30104.7	37767.9	34879.7	2928.19	8.39511	37980.6	34911	32134	42584.4	36902.5	3877.83	10.5083	31952.4	27464.1	12152.1	28704.7	25068.3	7635.16	30.4574	SUBCELLULAR LOCATION: Nucleus, nucleoplasm {ECO:0000250|UniProtKB:P22626}. Cytoplasmic granule {ECO:0000250|UniProtKB:P22626}. Secreted, exosome {ECO:0000250|UniProtKB:P22626}. Note=Localized in cytoplasmic mRNP granules containing untranslated mRNAs. Com
	O88587	Catechol O-methyltransferase	AVYQGPGSSPVK	595.314	2	30.1654	47181	48572.1	47955	55482.2	49797.6	3318.82	6.66461	62713.3	52079.7	61699.7	52618.8	57277.9	4945.32	8.63391	89305	92900.3	92340.2	90521.1	91266.6	1433.99	1.57121	73346.8	64656.3	64080.1	66818.4	67225.4	3678.64	5.4721	SUBCELLULAR LOCATION: Isoform Soluble: Cytoplasm.; SUBCELLULAR LOCATION: Isoform Membrane-bound: Cell membrane; Single-pass type II membrane protein; Extracellular side.
	O88668	Protein CREG1	FVTHVSDWGSLATISTIK	654.682	3	78.5817	16063.7	16245.5	17613.3	14889	16202.8	966.519	5.96512	23094.6	19457.1	22932.4	23096.1	22145.1	1553.3	7.01419	14446.3	13535.8	13790.4	10094.1	12966.7	1691.39	13.0442	14069.5	13708.8	15675.4	16507.1	14990.2	1146.75	7.65001	SUBCELLULAR LOCATION: Secreted {ECO:0000250}.
	O88685	26S protease regulatory subunit 6A	VDILDPALLR	562.837	2	75.784	30862.7	25885.6	33519.4	37346.3	31903.5	4169.34	13.0686	27076.1	26627.2	28914	28028.6	27661.5	882.601	3.19072	28813.4	29525.8	27416.2	26740	28123.8	1101.92	3.91809	20039.2	26559.8	27087.4	25289.4	24744	2793.77	11.2907	SUBCELLULAR LOCATION: Cytoplasm {ECO:0000305}. Nucleus {ECO:0000305}. Note=Colocalizes with TRIM5 in cytoplasmic bodies. {ECO:0000269|PubMed:22078707}.
	O88696	ATP-dependent Clp protease proteolytic subunit, mitochondrial	AYDIYSR	444.216	2	33.1852	18265.1	3350.7	19334.3	18325.7	14818.9	6634.79	44.7724	18883.8	15161.7	15821.6	15038.4	16226.4	1562.91	9.6319	21051.2	18018.9	17864.6	12798.7	17433.4	2962.16	16.9913	19571.9	11616.5	15846.5	19657.8	16673.2	3300.13	19.7931	SUBCELLULAR LOCATION: Mitochondrion matrix {ECO:0000269|PubMed:10754102, ECO:0000269|PubMed:22710082}.
	O88844	Isocitrate dehydrogenase [NADP] cytoplasmic	ATDFVVPGPGK	544.293	2	44.1679	294013	299543	305352	387882	321697	38421.4	11.9433	315868	313505	306703	331659	316934	9143.4	2.88496	313802	321055	304538	324317	315928	7597.99	2.40497	272275	297766	306237	291642	291980	12501.6	4.28168	SUBCELLULAR LOCATION: Cytoplasm.
	O88844	Isocitrate dehydrogenase [NADP] cytoplasmic	GQETSTNPIASIFAWSR	622.311	3	98.3351	22202.9	24142.8	16620.5	5959.42	17231.4	7069.54	41.027	24407.1	17552.8	18289.3	17963.7	19553.2	2814.53	14.3942	22831.7	19904.3	23104.9	16960.4	20700.3	2497.27	12.0639	21113.9	15288	19149	20225.3	18944	2222.55	11.7322	SUBCELLULAR LOCATION: Cytoplasm.
	O88844	Isocitrate dehydrogenase [NADP] cytoplasmic	GQETSTNPIASIFAWSR	932.963	2	98.3294	52927.6	58171.5	57042.6	17656.2	46449.5	16738	36.0348	70430.1	62867.3	44223.5	41174.2	54673.8	12317.1	22.5284	65672.9	65242.7	59129.4	59658.5	62425.9	3041.51	4.87219	47740.1	47806.9	48853.1	51056.8	48864.2	1340.63	2.74358	SUBCELLULAR LOCATION: Cytoplasm.
	O88844	Isocitrate dehydrogenase [NADP] cytoplasmic	GWPLYLSTK	532.792	2	66.8851	119351	109207	114325	114413	114324	3586.9	3.13749	131424	127332	130628	119575	127240	4683.57	3.6809	119168	112441	120114	111729	115863	3800.93	3.28053	117717	108528	114181	113679	113526	3278.5	2.88789	SUBCELLULAR LOCATION: Cytoplasm.
	O88844	Isocitrate dehydrogenase [NADP] cytoplasmic	HAYGDQYR	505.228	2	15.9551	13764	10599.4	11794.4	8380.5	11134.6	1950.7	17.5192	10759.2	6728.93	8249.84	6194.82	7983.19	1771.19	22.1865	9388.89	10649.2	15044.6	13913	12248.9	2308.87	18.8496	5838.2	4294.44	3014.53	3903.34	4262.63	1021.06	23.9539	SUBCELLULAR LOCATION: Cytoplasm.
	O88844	Isocitrate dehydrogenase [NADP] cytoplasmic	IIWELIK	457.789	2	74.4275	199071	181986	195919	109289	171566	36526.1	21.2898	190667	169878	176288	183974	180202	7836.43	4.3487	195478	182343	203559	199165	195136	7920.55	4.05898	209068	163554	173120	170013	178939	17734	9.91066	SUBCELLULAR LOCATION: Cytoplasm.
	O88844	Isocitrate dehydrogenase [NADP] cytoplasmic	SQFEAQK	419.209	2	11.9495	66190	67421.3	70335.6	81478.9	71356.5	6034.99	8.45753	70701.3	78895.9	86054.6	74609	77565.2	5694.13	7.34109	68643.6	62765.2	70313.6	70775.9	68124.6	3194.26	4.68885	81634.8	63593.7	75527.6	76852.2	74402.1	6640.85	8.92563	SUBCELLULAR LOCATION: Cytoplasm.
	O88844	Isocitrate dehydrogenase [NADP] cytoplasmic	TVEAEAAHGTVTR	447.897	3	21.0215	113913	112938	115003	123489	116336	4194.07	3.60515	111111	109540	122995	120103	115937	5730.82	4.94303	121897	123322	119506	124560	122321	1878.97	1.53609	118695	90666.5	109730	113093	108046	10532.7	9.74839	SUBCELLULAR LOCATION: Cytoplasm.
	O88844	Isocitrate dehydrogenase [NADP] cytoplasmic	TVEAEAAHGTVTR	671.341	2	21.0373	25530.1	27476.3	30397.6	35934.1	29834.5	3924.65	13.1547	32350.5	29554.6	31709.3	28462.8	30519.3	1575.53	5.16241	26573.6	30564.2	30677.5	26667.4	28620.7	2000.88	6.99104	28705.3	28111.6	27466.4	28184.3	28116.9	439.85	1.56436	SUBCELLULAR LOCATION: Cytoplasm.
	O88844	Isocitrate dehydrogenase [NADP] cytoplasmic	VEITYTPK	475.763	2	34.1494	153733	155440	163087	176618	162219	9028.36	5.56552	175628	168774	172657	193132	177548	9320.18	5.24939	157650	155082	166195	158345	159318	4152.28	2.60628	167783	150846	167177	166525	163083	7078.8	4.34062	SUBCELLULAR LOCATION: Cytoplasm.
	O88986	2-amino-3-ketobutyrate coenzyme A ligase, mitochondrial	VQISAVHSEEDIDR	533.265	3	38.0049	7528.81	8587.5	7759.21	8846.57	8180.52	550.338	6.72742	8975.59	10410.5	9812.16	10543.2	9935.37	618.786	6.22811	9202.28	8408.27	8077.6	8331	8504.79	420.863	4.94854	8050.79	9508.35	10400.5	10030.3	9497.5	893.371	9.40638	SUBCELLULAR LOCATION: Mitochondrion {ECO:0000250}. Nucleus {ECO:0000250}. Note=Translocates to the nucleus upon cold and osmotic stress. {ECO:0000250}.
	P00329	Alcohol dehydrogenase 1	IIAVDINK	443.274	2	39.9225	801691	793096	814143	728361	784323	33164.7	4.22845	697778	681729	698760	823379	725411	56964.4	7.85271	764535	655404	809220	774922	751020	57627.2	7.67319	821843	673092	691000	728144	728520	57422.6	7.88209	SUBCELLULAR LOCATION: Cytoplasm.
	P00329	Alcohol dehydrogenase 1	INEAFDLLR	545.798	2	67.3325	1.38506e+06	1.30019e+06	1.42571e+06	1.45323e+06	1.39104e+06	57791.5	4.15454	1.22728e+06	1.24706e+06	1.25582e+06	1.28793e+06	1.25452e+06	21884.5	1.74445	1.46823e+06	1.21799e+06	1.35147e+06	1.25659e+06	1.32357e+06	96619	7.29987	1.39496e+06	1.18608e+06	1.27217e+06	1.15744e+06	1.25266e+06	92370	7.3739	SUBCELLULAR LOCATION: Cytoplasm.
	P01027	Complement C3	EYVLPSFEVR	619.824	2	69.757	49414.7	41689.1	52615.3	54201.5	49480.1	4817.3	9.73581	56301.1	52873	55671.7	46251.7	52774.4	3980.81	7.54308	17292.8	12879.3	14547.6	14086.3	14701.5	1615.33	10.9875	22612.8	24908.5	25675.8	23744.5	24235.4	1162.05	4.79484	SUBCELLULAR LOCATION: Secreted.
	P01027	Complement C3	IGQQEVEVK	515.282	2	23.9703	21394.2	20175	19489.6	25567	21656.5	2358.55	10.8907	23514.5	20575.6	25247.6	24964.5	23575.5	1852.58	7.85808	6609.89	7246.72	8989.89	7169.33	7503.96	892.4	11.8924	14058.4	9319.61	11996.8	11403.8	11694.7	1688.48	14.438	SUBCELLULAR LOCATION: Secreted.
	P01027	Complement C3	SGIPIVTSPYQIHFTK	596.661	3	72.1616	31409.4	32699.3	33719.7	35652.3	33370.2	1551.21	4.6485	38363.8	36097.9	37290.3	35019.7	36692.9	1255.2	3.42082	10964.7	11366.4	9496.32	9408.6	10309	868.786	8.42745	20047.4	18441.5	17895.1	18444.5	18707.1	805.513	4.30591	SUBCELLULAR LOCATION: Secreted.
	P01027	Complement C3	SSVAVPYVIVPLK	686.416	2	74.8112	57587	54669	53613.3	72844.6	59678.5	7739.53	12.9687	69350	71254.5	74037	67845	70621.6	2312.56	3.27458	19557.6	18110.2	17685.2	18111.3	18366.1	709.551	3.86338	39415.3	35553.3	37083.3	35902.3	36988.6	1511.47	4.08631	SUBCELLULAR LOCATION: Secreted.
	P01027	Complement C3	TIYTPGSTVLYR	685.869	2	54.9365	37985.6	37506.9	37030.7	38116.4	37659.9	428.281	1.13723	46185.5	41920.2	39171.3	36684.6	40990.4	3524.99	8.59955	12206.7	12922.8	11066.2	10688.4	11721	890.969	7.60145	20538.1	19053.1	17974.7	19938.1	19376	966.214	4.98666	SUBCELLULAR LOCATION: Secreted.
	P01027	Complement C3	TSQGLQTEQR	574.289	2	13.9776	12506.6	13405	12269.6	14061	13060.5	716.231	5.48393	13934.2	14358.5	14716.6	14201.8	14302.8	283.034	1.97887	5043.84	4568.03	4291.26	4506.14	4602.32	274.827	5.97149	7567.44	6159.73	8120.25	6888.75	7184.04	734.827	10.2286	SUBCELLULAR LOCATION: Secreted.
	P01029	Complement C4-B	LLVSAGSLYPAIAR	715.922	2	73.0625	15027.1	13270.7	15285.8	16589.1	15043.2	1182.22	7.85888	14492.4	13612.2	13569.8	13294.7	13742.3	449.877	3.27367	9444.96	9382.08	7967.32	8392.95	8796.83	635.178	7.22053	13272.1	12359.7	10674.5	12644.4	12237.7	960.962	7.85247	SUBCELLULAR LOCATION: Secreted {ECO:0000250|UniProtKB:P0C0L5}. Cell junction, synapse {ECO:0000250|UniProtKB:P0C0L5}. Cell projection, axon {ECO:0000250|UniProtKB:P0C0L5}. Cell projection, dendrite {ECO:0000250|UniProtKB:P0C0L5}.
	P01887	Beta-2-microglobulin	TPQIQVYSR	546.296	2	36.6666	24726.7	25963.5	25062	30486.4	26559.6	2311.78	8.70413	21942.5	21801.6	18326.2	24184.9	21563.8	2094.79	9.71437	21188.9	22907.5	21572	21407.1	21768.9	671.293	3.08373	20904.6	20547	20903.8	21140.5	20874	211.986	1.01555	SUBCELLULAR LOCATION: Secreted.
	P01942	Hemoglobin subunit alpha	FLASVSTVLTSK	626.861	2	64.3402	452344	478863	550746	502820	496193	36204.3	7.2964	985366	927432	852679	1.06469e+06	957541	77712.9	8.11588	69686.6	62344.2	71254.9	68222.7	67877.1	3369.59	4.96426	296003	333665	307789	301192	309662	14473.8	4.67406	No information available
	P01942	Hemoglobin subunit alpha	IGGHGAEYGAEALER	510.583	3	38.3149	251046	249806	249521	282097	258118	13856.3	5.36819	693062	585894	581578	531260	597949	58964.4	9.86112	56735.9	57662.2	61525.5	59818.6	58935.6	1867.31	3.16839	178276	163680	163986	158538	166120	7344.2	4.42102	No information available
	P01942	Hemoglobin subunit alpha	IGGHGAEYGAEALER	765.371	2	38.3158	34779.6	37728.1	34422.4	50098.4	39257.1	6389.33	16.2756	132321	95630.4	92165.3	89185.8	102326	17467.4	17.0704	6256.77	5756.82	4694.59	6341.25	5762.36	655.69	11.3788	26473.9	27063.1	25526.1	25726	26197.3	612.121	2.33658	No information available
	P02535	Keratin, type I cytoskeletal 10	ALEESNYELEGK	691.328	2	39.5798	38078.7	15037.1	13969.8	12386.1	19867.9	10556.2	53.1319	8310.09	7052.11	18791.4	8544.42	10674.5	4720.54	44.2225	20673.5	29402	9430.88	8157.86	16916.1	8699.87	51.4297	7069	7113.04	4980.67	7421.06	6645.94	970.966	14.6099	No information available
	P03930	ATP synthase protein 8	IYLPHSLPQQ	598.327	2	54.3913	98259.9	92942.5	96655.1	111362	99804.7	6945.43	6.95902	102986	95047.8	93000.9	90726.2	95440.3	4617.09	4.83767	124411	115349	120310	116526	119149	3548.05	2.97783	122154	108997	107687	109735	112143	5826.02	5.19516	SUBCELLULAR LOCATION: Mitochondrion membrane; Single-pass membrane protein.
	P03930	ATP synthase protein 8	VSSQTFPLAPSPK	679.869	2	48.2498	106343	146676	131704	163941	137166	21138.1	15.4106	148246	149224	140417	144514	145600	3470.69	2.38372	161503	168472	134135	155895	155001	12844.5	8.28669	185439	196516	197305	185433	191173	5743.93	3.00457	SUBCELLULAR LOCATION: Mitochondrion membrane; Single-pass membrane protein.
	P05201	Aspartate aminotransferase, cytoplasmic	IGADFLGR	424.735	2	48.7166	172349	161367	165181	192072	172742	11836	6.85182	174833	174055	178718	184679	178071	4204.09	2.36091	97645.9	93116.8	93202.2	94158.7	94530.9	1844.37	1.95108	180228	163233	175852	171040	172588	6303.4	3.65228	SUBCELLULAR LOCATION: Cytoplasm.
	P05201	Aspartate aminotransferase, cytoplasmic	ITWSNPPAQGAR	649.336	2	39.8103	80342.1	86896	84079.5	95281.7	86649.8	5499.19	6.34645	103602	103687	99781.3	97115.8	101047	2763.77	2.73515	45178	48198.3	46126	43588	45772.6	1668.46	3.64512	91586.8	89159.5	89011.3	85846.2	88900.9	2038.65	2.29317	SUBCELLULAR LOCATION: Cytoplasm.
	P05201	Aspartate aminotransferase, cytoplasmic	IVAATLSDPELFK	702.393	2	67.8515	118568	120946	131407	140305	127807	8683.22	6.79403	161998	148495	163720	165917	160033	6804.53	4.25196	62863	56843.5	61213.1	62594.3	60878.5	2412.2	3.96233	158626	148473	143674	138996	147442	7274.72	4.93394	SUBCELLULAR LOCATION: Cytoplasm.
	P05201	Aspartate aminotransferase, cytoplasmic	LVLGDNSLAIR	585.846	2	59.3183	57862	51663.8	65292.5	65652.3	60117.6	5787.21	9.62648	88248.1	91002.3	95823	94426.9	92375.1	2958.64	3.20285	27344.3	22030.1	30012.6	33086.5	28118.4	4060.07	14.4392	63126.1	87543.9	95933.8	78773.4	81344.3	12142.9	14.9278	SUBCELLULAR LOCATION: Cytoplasm.
	P05201	Aspartate aminotransferase, cytoplasmic	VGGVQSLGGTGALR	636.357	2	43.7358	140115	147468	153295	192653	158383	20329.5	12.8357	178994	181662	176782	184776	180554	2988	1.65491	84629.8	85270.7	86696	84045.5	85160.5	986.736	1.15868	178338	166424	168337	162453	168888	5854.02	3.46622	SUBCELLULAR LOCATION: Cytoplasm.
	P05201	Aspartate aminotransferase, cytoplasmic	VGNLTVVGK	443.771	2	30.082	59625.2	59849.3	56598.6	71761.2	61958.6	5803.31	9.36643	74559.6	73639.8	83502.5	83608	78827.5	4739.11	6.012	33699.3	34237.4	34675.3	35409.6	34505.4	626.099	1.8145	78208.6	64845.6	71515.5	73025.4	71898.8	4769.12	6.63311	SUBCELLULAR LOCATION: Cytoplasm.
	P05202	Aspartate aminotransferase, mitochondrial	ASAELALGENNEVLK	779.41	2	54.4934	25914.8	27692.7	30334.3	27447.7	27847.4	1589.26	5.70703	45463.1	39383.8	39772.4	41955.8	41643.8	2413.23	5.79493	28189.6	20315.7	32443.8	29795.4	27686.1	4518.3	16.3197	52304.6	49828.6	40352.8	49650.7	48034.2	4557.23	9.48748	SUBCELLULAR LOCATION: Mitochondrion matrix. Cell membrane.
	P05202	Aspartate aminotransferase, mitochondrial	FVTVQTISGTGALR	483.94	3	59.0797	121784	119500	118075	134637	123499	6565.21	5.316	111713	98568.7	101626	111031	105735	5745.02	5.43343	140671	124590	128512	131635	131352	5931.3	4.51557	102406	111739	129347	116340	114958	9706.71	8.44371	SUBCELLULAR LOCATION: Mitochondrion matrix. Cell membrane.
	P05202	Aspartate aminotransferase, mitochondrial	FVTVQTISGTGALR	725.407	2	59.0761	477287	474030	512428	536543	500072	25885.3	5.17632	436032	448428	434084	431732	437569	6451.61	1.47442	557709	522503	519418	534613	533561	15054.5	2.82151	406243	486036	482610	458041	458233	31899.3	6.96138	SUBCELLULAR LOCATION: Mitochondrion matrix. Cell membrane.
	P05202	Aspartate aminotransferase, mitochondrial	VGASFLQR	439.248	2	39.5486	387642	385394	388270	387251	387139	1070.97	0.276636	322708	334129	308335	345244	327604	13684.1	4.17704	471214	455106	435229	431001	448138	16135.3	3.60052	322517	343048	342760	357317	341410	12394.4	3.63035	SUBCELLULAR LOCATION: Mitochondrion matrix. Cell membrane.
	P05784	Keratin, type I cytoskeletal 18	AQYEALAQK	511.269	2	26.6711	163088	152958	153262	179252	162140	10686.9	6.59116	190682	138603	165304	126112	155175	24912.9	16.0547	53134.4	56396.3	65958.2	59581.2	58767.5	4736.11	8.05907	55946	40405.9	48615.5	49647.1	48653.6	5527.02	11.3599	SUBCELLULAR LOCATION: Nucleus matrix {ECO:0000250}. Nucleus, nucleolus {ECO:0000250}. Cytoplasm {ECO:0000250}.
	P05784	Keratin, type I cytoskeletal 18	LQLETEIEALK	643.864	2	73.2561	398885	417496	518257	546030	470167	63093.4	13.4194	326956	295055	343014	412980	344501	43140.5	12.5226	139232	121153	139043	173292	143180	18872.1	13.1807	118260	167244	138384	147459	142836	17613.4	12.3312	SUBCELLULAR LOCATION: Nucleus matrix {ECO:0000250}. Nucleus, nucleolus {ECO:0000250}. Cytoplasm {ECO:0000250}.
	P05784	Keratin, type I cytoskeletal 18	STTFSTNYR	538.754	2	31.9198	157560	155259	156613	178221	161913	9450.66	5.83687	135650	139390	151940	136547	140882	6531.81	4.63637	54152.7	55604	51933.8	53824.5	53878.8	1307.39	2.42653	58582.7	49298.9	53143.1	49957.6	52745.5	3670.23	6.95837	SUBCELLULAR LOCATION: Nucleus matrix {ECO:0000250}. Nucleus, nucleolus {ECO:0000250}. Cytoplasm {ECO:0000250}.
	P05784	Keratin, type I cytoskeletal 18	VVSETNDTR	510.751	2	9.22592	26674.8	34587.6	45543.6	44238.9	37761.2	7673.11	20.3201	28715	48059.5	9621.97	40183.1	31644.9	14456.3	45.6828	10184.4	8195.25	12484.4	11342.6	10551.6	1584.97	15.0211	18591.3	14985.3	16768	13576	15980.2	1884.72	11.7941	SUBCELLULAR LOCATION: Nucleus matrix {ECO:0000250}. Nucleus, nucleolus {ECO:0000250}. Cytoplasm {ECO:0000250}.
	P05784	Keratin, type I cytoskeletal 18	YWSQQIEESTTVVTTK	633.983	3	61.5161	50189.7	43079.9	51516.8	27467.4	43063.4	9558.75	22.1969	37782.2	40803.1	33384.6	44787.1	39189.2	4171.74	10.6451	16855.3	14278.7	13457.4	14351.7	14735.8	1273.08	8.6394	11051.4	13002	13060.9	16275.5	13347.5	1873.97	14.0399	SUBCELLULAR LOCATION: Nucleus matrix {ECO:0000250}. Nucleus, nucleolus {ECO:0000250}. Cytoplasm {ECO:0000250}.
	P05784	Keratin, type I cytoskeletal 18	YWSQQIEESTTVVTTK	950.47	2	61.4876	38199.8	45239.5	45661.2	24984.5	38521.3	8358.54	21.6985	39580.6	47519.2	34557.7	39671.2	40332.2	4636.8	11.4965	14565.4	14270.6	12628.1	14028.4	13873.1	743.554	5.35968	11434.6	15376.3	11186.4	16294	13572.8	2287.13	16.8508	SUBCELLULAR LOCATION: Nucleus matrix {ECO:0000250}. Nucleus, nucleolus {ECO:0000250}. Cytoplasm {ECO:0000250}.
	P06151	L-lactate dehydrogenase A chain	DQLIVNLLK	528.326	2	76.0334	298973	300685	350879	425595	344033	51499.5	14.9693	292005	300532	338565	387622	329681	37766.6	11.4555	207108	194023	238948	257075	224288	25005.1	11.1486	293614	314459	280592	307005	298917	12951.1	4.33268	SUBCELLULAR LOCATION: Cytoplasm.
	P06151	L-lactate dehydrogenase A chain	FIIPNIVK	472.302	2	70.5661	561055	515456	563890	616708	564277	35857.5	6.35459	497268	474628	486377	528002	496569	19835.6	3.99453	373950	370316	386823	359726	372704	9682.81	2.59799	456516	418690	463995	430467	442417	18508.1	4.1834	SUBCELLULAR LOCATION: Cytoplasm.
	P06151	L-lactate dehydrogenase A chain	SLNPELGTDADK	630.309	2	33.8369	210137	221958	217155	239433	222171	10816.9	4.86875	216182	200469	205966	211965	208646	5955.08	2.85416	165793	169466	156246	164518	164006	4834.26	2.94761	177506	165768	166823	174490	171147	4981.07	2.91041	SUBCELLULAR LOCATION: Cytoplasm.
	P06151	L-lactate dehydrogenase A chain	VTLTPEEEAR	572.796	2	31.3806	508756	506925	504298	621452	535358	49731.6	9.28943	466209	434475	480928	482808	466105	19359.5	4.15347	374964	389261	375280	382044	380387	5852.19	1.53848	392990	358776	400617	363462	378961	18120.9	4.78173	SUBCELLULAR LOCATION: Cytoplasm.
	P06745	Glucose-6-phosphate isomerase	SPEDLEK	409.201	2	15.1273	17760.7	19098.8	20027.6	15987	18218.5	1519.64	8.34116	20095.1	17715.3	21661.8	20923.8	20099	1483.65	7.38172	17795.5	16776.6	14257.8	17855.3	16671.3	1457.87	8.7448	25333	15673.7	21060.9	24114.7	21545.6	3730.23	17.3132	SUBCELLULAR LOCATION: Cytoplasm. Secreted.
	P06801	NADP-dependent malic enzyme	AIFASGSPFDPVTLPDGR	923.97	2	82.0727	14701.6	17898.6	26383	14050	18258.3	4911.73	26.9013	17373.7	20601.4	21872.6	16124.5	18993.1	2330.75	12.2716	33824.8	43044	28959.4	47493.1	38330.3	7319.3	19.0953	42704.4	38914.7	39619.1	22584.8	35955.8	7850.22	21.833	SUBCELLULAR LOCATION: Cytoplasm.
	P06801	NADP-dependent malic enzyme	AIVVTDGER	480.261	2	23.1505	21324.5	22262.1	22515.9	25817.7	22980.1	1697.32	7.38605	20213.8	22943.8	23506.2	24511.3	22793.8	1591.89	6.98388	54875.2	58006.9	55984.3	60013.7	57220	1965.27	3.43458	51053.1	46316.4	53125.1	53863.4	51089.5	2942.03	5.75858	SUBCELLULAR LOCATION: Cytoplasm.
	P06801	NADP-dependent malic enzyme	DLAFTLEER	547.28	2	61.4725	27978.9	29978.9	36875.7	41115.6	33987.3	5275.52	15.522	38602.3	37433.3	42047.2	41753.3	39959	1987.45	4.97372	75800.5	64210.9	77606.7	80087.4	74426.4	6091.09	8.18405	82357.2	89957.4	92518.1	87984.7	88204.3	3738.95	4.23897	SUBCELLULAR LOCATION: Cytoplasm.
	P06801	NADP-dependent malic enzyme	NLEAIVQK	457.769	2	37.675	17563.5	22197	21489.9	21203.9	20613.6	1797.69	8.72091	24735.9	21930.6	23033.5	27569.4	24317.4	2126.95	8.74663	43442.7	47784.1	43147.6	43947.7	44580.5	1871.59	4.19824	59578.6	49423.5	53804.5	54074.4	54220.3	3602.59	6.64437	SUBCELLULAR LOCATION: Cytoplasm.
	P06801	NADP-dependent malic enzyme	VFLTTAEVISQQVSDK	588.984	3	72.8345	6966.01	4402.73	5471.29	5602.89	5610.73	910.432	16.2266	9794.1	8403.57	11074.9	8617.5	9472.51	1065.91	11.2527	15355.5	15110.2	16453.9	12904.3	14956	1288.07	8.61242	28306.8	22683.9	22792.7	16824.4	22651.9	4060.71	17.9266	SUBCELLULAR LOCATION: Cytoplasm.
	P07309	Transthyretin	GSPAVDVAVK	471.766	2	29.5595	23127.1	24967.3	22738.3	29184.4	25004.3	2556.03	10.2224	34468.2	34702.4	39039.5	40458	37167	2631.32	7.07971	28482.8	27289.6	27315.6	27466.2	27638.6	492.063	1.78035	62540.3	50177.9	54126.7	55281.3	55531.6	4467.09	8.04424	SUBCELLULAR LOCATION: Secreted.
	P07724	Serum albumin	APQVSTPTLVEAAR	480.6	3	49.1287	23609.1	31669.9	31220.8	27553.4	28513.3	3250.67	11.4006	106049	94539.9	96159	108128	101219	5942.96	5.87139	15687.8	16868.1	16562.1	17791.4	16727.4	751.641	4.49348	45980.7	32870.3	39343.9	37884.3	39019.8	4681.46	11.9977	SUBCELLULAR LOCATION: Secreted.
	P07724	Serum albumin	APQVSTPTLVEAAR	720.396	2	49.1288	91753.7	94900.9	97760.6	104371	97196.6	4655.25	4.78952	353721	356492	338545	344662	348355	7156.78	2.05445	57755.4	57532.9	52920.5	54854.9	55765.9	2000.41	3.58715	138563	140973	129218	128959	134428	5408.33	4.02321	SUBCELLULAR LOCATION: Secreted.
	P07724	Serum albumin	LVQEVTDFAK	575.311	2	48.1834	90114.9	92544.7	92756.6	99992.6	93852.2	3693.97	3.93595	321668	325415	302950	336274	321577	12017.6	3.73708	55003.4	48937.7	48612.5	50039.9	50648.4	2569.43	5.07308	138476	124458	132220	130578	131433	4990.27	3.79683	SUBCELLULAR LOCATION: Secreted.
	P07901	Heat shock protein HSP 90-alpha	DQVANSAFVER	618.304	2	34.4306	34243.8	34542.9	35031	38362.9	35545.2	1650.93	4.64459	53105	29840.9	52429.1	52305.4	46920.1	9865.39	21.0259	42473.1	42311.4	42719.6	43853	42839.3	603.026	1.40765	71905.9	63554.5	35868.2	58005.2	57333.5	13344.1	23.2746	SUBCELLULAR LOCATION: Nucleus {ECO:0000269|PubMed:22431752}. Cytoplasm {ECO:0000269|PubMed:11751894, ECO:0000269|PubMed:22431752}. Melanosome {ECO:0000250|UniProtKB:P07900}. Cell membrane {ECO:0000250|UniProtKB:P07900}.
	P07901	Heat shock protein HSP 90-alpha	ELISNSSDALDK	646.322	2	37.6299	8182.13	9822.26	8772.2	9827.44	9151.01	705.4	7.70844	16220.1	15227.2	13632.8	14909.4	14997.4	924.341	6.16335	6452.93	9846.71	10131.2	11496	9481.7	1856.46	19.5794	21968.4	19735	17764	17463.7	19232.8	1804.35	9.38163	SUBCELLULAR LOCATION: Nucleus {ECO:0000269|PubMed:22431752}. Cytoplasm {ECO:0000269|PubMed:11751894, ECO:0000269|PubMed:22431752}. Melanosome {ECO:0000250|UniProtKB:P07900}. Cell membrane {ECO:0000250|UniProtKB:P07900}.
	P07901	Heat shock protein HSP 90-alpha	HIYFITGETK	403.548	3	43.6753	8233.05	8087.44	5982.21	3252.12	6388.7	2018.09	31.5884	18482	10425.9	13308.4	9662.11	12969.6	3460.91	26.6847	11109.6	9396.85	9180.45	11952.1	10409.8	1162.54	11.1677	18146.2	12580.3	14797.9	16580.3	15526.2	2072.68	13.3496	SUBCELLULAR LOCATION: Nucleus {ECO:0000269|PubMed:22431752}. Cytoplasm {ECO:0000269|PubMed:11751894, ECO:0000269|PubMed:22431752}. Melanosome {ECO:0000250|UniProtKB:P07900}. Cell membrane {ECO:0000250|UniProtKB:P07900}.
	P08003	Protein disulfide-isomerase A4	DNDPPIAVAK	520.274	2	29.6229	30992.2	35157.2	32736.4	37757.7	34160.9	2549.49	7.46319	30597.1	33317.5	34838.9	35956.7	33677.6	2010.09	5.96862	20811.2	21127.2	22434.5	21475.6	21462.1	608.566	2.83553	36477.1	31317.9	35916	37065.8	35194.2	2274.63	6.46308	SUBCELLULAR LOCATION: Endoplasmic reticulum lumen {ECO:0000250|UniProtKB:P13667}. Melanosome {ECO:0000250|UniProtKB:P13667}.
	P08003	Protein disulfide-isomerase A4	EVSQPDWTPPPEVTLSLTK	708.7	3	78.9528	20973.8	19742.9	17485.7	24405.2	20651.9	2502.1	12.1156	21263.3	16039	25020.7	12436.1	18689.8	4817.64	25.7769	12173.8	17063.2	14152.4	15691.2	14770.2	1818.61	12.3127	16185.1	19260	17750	18093.5	17822.2	1098.42	6.16322	SUBCELLULAR LOCATION: Endoplasmic reticulum lumen {ECO:0000250|UniProtKB:P13667}. Melanosome {ECO:0000250|UniProtKB:P13667}.
	P08003	Protein disulfide-isomerase A4	FDVSGYPTIK	563.793	2	54.9928	56849	58191.2	54878.6	55481.2	56350	1280.51	2.27243	61706.3	58281.8	54703.4	57637.1	58082.1	2489.38	4.28597	37742.5	38504.9	36513.3	35371	37032.9	1193.98	3.22409	59631.7	56696.7	56401.8	59563.8	58073.5	1528	2.63115	SUBCELLULAR LOCATION: Endoplasmic reticulum lumen {ECO:0000250|UniProtKB:P13667}. Melanosome {ECO:0000250|UniProtKB:P13667}.
	P08003	Protein disulfide-isomerase A4	TQEEIVAK	459.25	2	16.5348	35105.3	35311	37384.6	38596.2	36599.3	1457.38	3.982	29826.3	30239.3	40798.5	33140.3	33501.1	4402.44	13.1412	24643	24271.8	24926.4	26369.6	25052.7	794.938	3.17306	30626.8	28838.6	32485.2	33012.6	31240.8	1645.86	5.26831	SUBCELLULAR LOCATION: Endoplasmic reticulum lumen {ECO:0000250|UniProtKB:P13667}. Melanosome {ECO:0000250|UniProtKB:P13667}.
	P08113	Endoplasmin	EEASDYLELDTIK	763.367	2	65.3392	42886.1	41557.4	45392.8	45567.1	43850.8	1696.59	3.86901	55555.2	47776.4	49413.4	41466.9	48553	5014.63	10.3282	32886.6	28293.3	30942.7	29330	30363.1	1736.05	5.71763	47493.4	46735.4	45492.3	43725.5	45861.7	1425.28	3.10778	SUBCELLULAR LOCATION: Endoplasmic reticulum lumen {ECO:0000269|PubMed:20865800}. Melanosome {ECO:0000250}.
	P08113	Endoplasmin	FAFQAEVNR	541.275	2	48.6881	127057	133050	136549	140831	134372	5042.61	3.75272	138880	139028	126202	147935	138011	7741.46	5.6093	102038	100253	94301.8	96751.4	98336.1	3006.92	3.0578	141040	152918	160905	151731	151648	7068.11	4.66085	SUBCELLULAR LOCATION: Endoplasmic reticulum lumen {ECO:0000269|PubMed:20865800}. Melanosome {ECO:0000250}.
	P08113	Endoplasmin	FQSSHHSTDITSLDQYVER	750.685	3	55.5437	18649.5	22382.2	19364	17025.4	19355.3	1942.2	10.0345	23842.5	17353.5	16879.2	16045.9	18530.3	3102.52	16.743	14335.6	13543.8	14806.5	14050.4	14184.1	457.744	3.22717	11340.9	20451.3	17542.6	19649.6	17246.1	3571.02	20.7063	SUBCELLULAR LOCATION: Endoplasmic reticulum lumen {ECO:0000269|PubMed:20865800}. Melanosome {ECO:0000250}.
	P08113	Endoplasmin	GTTITLVLK	473.302	2	55.375	57869.9	56876.1	71939.9	40177.5	56715.9	11254.4	19.8434	43833.7	49096	51264	94769.7	59740.8	20403.6	34.1535	40144.7	34794.1	25361.7	58756	39764.1	12175.5	30.6192	66377	102988	72025.4	95652.1	84260.6	15411	18.2897	SUBCELLULAR LOCATION: Endoplasmic reticulum lumen {ECO:0000269|PubMed:20865800}. Melanosome {ECO:0000250}.
	P08113	Endoplasmin	GVVDSDDLPLNVSR	743.381	2	57.9917	107735	110582	112224	121330	112967	5088.26	4.50419	127209	123460	114156	109826	118663	6972.22	5.87567	80732.1	77086.6	70442.4	76902	76290.8	3705.93	4.85764	122427	126134	122650	113411	121155	4706.57	3.88474	SUBCELLULAR LOCATION: Endoplasmic reticulum lumen {ECO:0000269|PubMed:20865800}. Melanosome {ECO:0000250}.
	P08113	Endoplasmin	LGVIEDHSNR	570.294	2	21.8538	13536.3	15281.4	15268.7	24164.8	17062.8	4161.32	24.3883	16808.4	13435.5	22492.1	16010.3	17186.6	3307.01	19.2418	11186.8	12551.6	10645.1	11901.6	11571.3	720.382	6.22561	17024.1	15938.8	21334.7	17390.7	17922.1	2041.32	11.39	SUBCELLULAR LOCATION: Endoplasmic reticulum lumen {ECO:0000269|PubMed:20865800}. Melanosome {ECO:0000250}.
	P08113	Endoplasmin	LIINSLYK	482.297	2	56.1514	134386	130184	130139	150545	136314	8395.69	6.1591	174516	172454	162611	169946	169882	4498.81	2.6482	103063	89155.7	96057.3	95543.2	95954.7	4922.66	5.13019	166247	171765	179805	183425	175310	6722.27	3.8345	SUBCELLULAR LOCATION: Endoplasmic reticulum lumen {ECO:0000269|PubMed:20865800}. Melanosome {ECO:0000250}.
	P08113	Endoplasmin	SGTSEFLNK	491.746	2	29.6524	34275.9	36135.6	33469.3	36011.5	34973.1	1137.66	3.25295	43264.8	39453.5	41684.8	41307.1	41427.6	1355.85	3.27281	27483.6	27267	25065	27649.1	26866.2	1048.72	3.9035	52748.1	42340.5	42249.1	45419.4	45689.3	4270.49	9.34682	SUBCELLULAR LOCATION: Endoplasmic reticulum lumen {ECO:0000269|PubMed:20865800}. Melanosome {ECO:0000250}.
	P08113	Endoplasmin	SGYLLPDTK	497.266	2	41.3377	74917	72760.9	73000.3	76978.7	74414.2	1700.11	2.28466	100047	73343.8	76701.9	65612.6	78926.4	12839.9	16.2682	62917.9	58566.6	66080.4	62641.4	62551.6	2668.1	4.26543	85384.9	59888.9	62710.5	77404.5	71347.2	10483.7	14.694	SUBCELLULAR LOCATION: Endoplasmic reticulum lumen {ECO:0000269|PubMed:20865800}. Melanosome {ECO:0000250}.
	P08113	Endoplasmin	SILFVPTSAPR	594.343	2	61.3439	412553	387637	412024	450111	415581	22332.9	5.3739	343052	367400	343832	364646	354732	11335.7	3.19557	309835	299819	294689	299256	300900	5529.09	1.83752	429803	404075	373435	384122	397859	21472.6	5.39705	SUBCELLULAR LOCATION: Endoplasmic reticulum lumen {ECO:0000269|PubMed:20865800}. Melanosome {ECO:0000250}.
	P08113	Endoplasmin	TDDEVVQR	481.233	2	15.1287	8697.1	9270.69	9090.97	8602.37	8915.28	275.092	3.08562	6281.27	4863.59	6339.58	6915.7	6100.03	755.699	12.3884	5920.79	7541.61	7538.71	7202.96	7051.02	666.9	9.45821	8537.69	5222.98	7318.62	7741.75	7205.26	1225.31	17.0057	SUBCELLULAR LOCATION: Endoplasmic reticulum lumen {ECO:0000269|PubMed:20865800}. Melanosome {ECO:0000250}.
	P08226	Apolipoprotein E	LEEVGNQAR	508.262	2	17.7381	13331.1	15585.5	12792.8	16298.7	14502	1474.34	10.1664	13743	13230.9	14883	15212.4	14267.3	809.546	5.67412	13612.9	16858	13637.1	14349.4	14614.4	1328.74	9.09203	10820.8	9153.22	10468.4	10338.1	10195.1	626.93	6.1493	SUBCELLULAR LOCATION: Secreted {ECO:0000250|UniProtKB:P02649}.
	P08226	Apolipoprotein E	LGPLVEQGR	484.78	2	33.5577	76990.4	81287.6	72772.7	91825.8	80719.1	7083.97	8.77607	76741.8	74977.4	80677.1	84308.5	79176.2	3610.73	4.56037	81421.2	80989.6	79072	82561.8	81011.1	1258.34	1.55329	66722	57853	60699.2	60567.3	61460.4	3243.27	5.277	SUBCELLULAR LOCATION: Secreted {ECO:0000250|UniProtKB:P02649}.
	P08226	Apolipoprotein E	LQAEIFQAR	538.298	2	47.8327	73348.2	75626.4	80840	87826.2	79410.2	5566.37	7.00965	79745.5	83975.3	81060.3	88760.8	83385.5	3460.41	4.1499	66001.8	68970.8	67995.1	71785.7	68688.3	2083.99	3.03398	68425.8	63849.5	64312.5	60279.1	64216.7	2888.17	4.49753	SUBCELLULAR LOCATION: Secreted {ECO:0000250|UniProtKB:P02649}.
	P08226	Apolipoprotein E	TANLGAGAAQPLR	620.344	2	33.988	21058.7	20292	22118.3	24188	21914.2	1464.2	6.68147	29652.7	28841.8	30847.3	31483.4	30206.3	1025.95	3.39649	22320.4	22196.5	21714.1	21447.7	21919.7	354.357	1.61662	16882.4	19001.1	19470.9	20188.5	18885.7	1231.5	6.52081	SUBCELLULAR LOCATION: Secreted {ECO:0000250|UniProtKB:P02649}.
	P08228	Superoxide dismutase [Cu-Zn]	DGVANVSIEDR	587.789	2	38.0251	83276.2	89398.4	88284.8	83943	86225.6	2655.93	3.08021	196786	182981	195859	199334	193740	6340.74	3.27281	79930.8	76027.7	75255.5	76690.1	76976	1779.89	2.31226	180115	186545	164518	182048	178307	8295.44	4.65235	SUBCELLULAR LOCATION: Cytoplasm. Nucleus {ECO:0000250}.
	P08228	Superoxide dismutase [Cu-Zn]	GDGPVQGTIHFEQK	504.919	3	40.3924	28822.2	30596.1	30232.9	30163.7	29953.7	673.629	2.2489	99870.2	96633.3	89694.1	99706.6	96476	4122.37	4.27294	22045.3	19470.7	20968.6	19755.1	20559.9	1025.62	4.98843	101194	89680.2	89461	95648.4	93995.9	4840.82	5.15004	SUBCELLULAR LOCATION: Cytoplasm. Nucleus {ECO:0000250}.
	P08228	Superoxide dismutase [Cu-Zn]	HVGDLGNVTAGK	584.309	2	26.3445	31774.4	38681.8	34472.2	48813.1	38435.4	6477.52	16.853	84525.2	76957.8	84222.8	86381	83021.7	3597.2	4.33284	32955.1	34221.5	31894.5	36147.6	33804.7	1583.81	4.68519	58358	71382.5	77369.9	78719.5	71457.5	8051.33	11.2673	SUBCELLULAR LOCATION: Cytoplasm. Nucleus {ECO:0000250}.
	P08228	Superoxide dismutase [Cu-Zn]	VISLSGEHSIIGR	684.386	2	50.9487	44288.4	46044	45074.4	59029.6	48609.1	6048.33	12.4428	110837	114585	97771.2	112880	109018	6627.67	6.07941	47031.2	37857.6	40479.2	42651.5	42004.9	3361.92	8.00364	89580.2	118827	104695	104381	104371	10342.4	9.90924	SUBCELLULAR LOCATION: Cytoplasm. Nucleus {ECO:0000250}.
	P08249	Malate dehydrogenase, mitochondrial	ANTFVAELK	496.774	2	47.0476	143054	138978	144757	156295	145771	6428.48	4.40998	127320	130612	123655	136219	129451	4617.54	3.56701	142698	134774	133971	138620	137516	3470	2.52335	156753	128756	129096	135261	137467	11432.2	8.31634	SUBCELLULAR LOCATION: Mitochondrion matrix {ECO:0000250|UniProtKB:P04636}.
	P08249	Malate dehydrogenase, mitochondrial	IFGVTTLDIVR	617.364	2	79.4261	349573	361750	372305	263943	336893	42878.9	12.7278	341326	327458	354522	349714	343255	10270.5	2.99209	323883	344325	339367	345846	338355	8692.16	2.56894	415695	366996	403774	364640	387776	22374.7	5.77001	SUBCELLULAR LOCATION: Mitochondrion matrix {ECO:0000250|UniProtKB:P04636}.
	P08249	Malate dehydrogenase, mitochondrial	IQEAGTEVVK	537.295	2	23.4168	143075	155252	143362	152256	148486	5374.06	3.61924	128790	113926	135168	124613	125624	7729.53	6.15289	158290	158552	154889	154623	156588	1837.32	1.17334	163466	121105	134828	127042	136610	16250.8	11.8957	SUBCELLULAR LOCATION: Mitochondrion matrix {ECO:0000250|UniProtKB:P04636}.
	P08249	Malate dehydrogenase, mitochondrial	VDFPQDQLATLTGR	780.904	2	72.9366	39708.6	36507.9	52459.8	80501.6	52294.5	17344.2	33.1664	31471.8	62948	64953.3	50245.9	52404.7	13336.7	25.4495	47869.4	46825.9	47429.3	61401.6	50881.6	6085.01	11.9592	27003.7	67042.5	33534.8	51416	44749.2	15669.3	35.0158	SUBCELLULAR LOCATION: Mitochondrion matrix {ECO:0000250|UniProtKB:P04636}.
	P08249	Malate dehydrogenase, mitochondrial	VNVPVIGGHAGK	574.333	2	38.1778	46884.2	54398.8	57551.5	73536.6	58092.8	9722.16	16.7356	59438.7	48079.6	24506.2	57414.7	47359.8	13872.7	29.2922	43398	60824.3	55040.5	58617.7	54470.1	6717.39	12.3323	50807.4	27870.6	65485.3	58670.3	50708.4	14171.5	27.947	SUBCELLULAR LOCATION: Mitochondrion matrix {ECO:0000250|UniProtKB:P04636}.
	P09103	Protein disulfide-isomerase	ALAPEYAK	431.737	2	24.1587	261607	257434	227321	266245	253152	15235.7	6.01839	268752	240204	265246	262512	259179	11176	4.3121	157233	166330	181703	167612	168220	8753.1	5.20338	284088	212735	277112	275689	262406	28853.3	10.9957	SUBCELLULAR LOCATION: Endoplasmic reticulum {ECO:0000250|UniProtKB:P07237}. Endoplasmic reticulum lumen {ECO:0000250|UniProtKB:P07237}. Melanosome {ECO:0000250|UniProtKB:P07237}. Cell membrane {ECO:0000269|PubMed:21670307}; Peripheral membrane protein {EC
	P09103	Protein disulfide-isomerase	DHENIIIAK	526.79	2	28.1674	38961.8	40441.6	38270.7	57113.5	43696.9	7785.66	17.8174	42594.7	41849.3	48518.3	44159.9	44280.5	2584.86	5.83746	27210.9	26813.2	26158.5	29874.8	27514.4	1413.65	5.13788	47690	49525	54721.5	48477.5	50103.5	2744.52	5.4777	SUBCELLULAR LOCATION: Endoplasmic reticulum {ECO:0000250|UniProtKB:P07237}. Endoplasmic reticulum lumen {ECO:0000250|UniProtKB:P07237}. Melanosome {ECO:0000250|UniProtKB:P07237}. Cell membrane {ECO:0000269|PubMed:21670307}; Peripheral membrane protein {EC
	P09103	Protein disulfide-isomerase	NNFEGEITK	526.256	2	33.049	18722.6	22620.8	22927.6	11576.8	18961.9	4574.69	24.1256	37553.2	31994.5	35271.6	34772.6	34898	1977.1	5.66538	15062.6	11744.4	12688.8	11951.9	12861.9	1318.14	10.2484	28902.9	30259	34539.5	36888.2	32647.4	3212.87	9.84113	SUBCELLULAR LOCATION: Endoplasmic reticulum {ECO:0000250|UniProtKB:P07237}. Endoplasmic reticulum lumen {ECO:0000250|UniProtKB:P07237}. Melanosome {ECO:0000250|UniProtKB:P07237}. Cell membrane {ECO:0000269|PubMed:21670307}; Peripheral membrane protein {EC
	P09103	Protein disulfide-isomerase	THILLFLPK	541.342	2	66.6762	50283.5	38913.7	54155.9	18697.2	40512.6	13784.8	34.0259	49842	45934.3	63685	51501.2	52740.6	6634.06	12.5787	34959.4	29692.4	31579.4	33780.3	32502.9	2025.94	6.2331	59974.7	65486.8	58436.5	55453.3	59837.8	3644.08	6.08993	SUBCELLULAR LOCATION: Endoplasmic reticulum {ECO:0000250|UniProtKB:P07237}. Endoplasmic reticulum lumen {ECO:0000250|UniProtKB:P07237}. Melanosome {ECO:0000250|UniProtKB:P07237}. Cell membrane {ECO:0000269|PubMed:21670307}; Peripheral membrane protein {EC
	P09103	Protein disulfide-isomerase	VDATEESDLAQQYGVR	594.283	3	56.4407	89309.5	98874	89000.1	91091.1	92068.7	4009.3	4.35469	83385.8	82156.1	81436.2	81218.1	82049.1	846.259	1.03141	56884	63488.5	57729.8	56751.2	58713.4	2782.34	4.73886	99711	82206.9	74074.9	90737.7	86682.7	9554.7	11.0226	SUBCELLULAR LOCATION: Endoplasmic reticulum {ECO:0000250|UniProtKB:P07237}. Endoplasmic reticulum lumen {ECO:0000250|UniProtKB:P07237}. Melanosome {ECO:0000250|UniProtKB:P07237}. Cell membrane {ECO:0000269|PubMed:21670307}; Peripheral membrane protein {EC
	P09103	Protein disulfide-isomerase	VDATEESDLAQQYGVR	890.921	2	56.4351	91746.4	97113.2	96874	109619	98838.1	6583.11	6.6605	96127.8	100143	91660.3	83027	92739.5	6359.85	6.85776	69559.2	64291.5	60336.9	61695.2	63970.7	3525.47	5.51107	106013	98616.8	92961.9	93266.4	97714.6	5292.85	5.41665	SUBCELLULAR LOCATION: Endoplasmic reticulum {ECO:0000250|UniProtKB:P07237}. Endoplasmic reticulum lumen {ECO:0000250|UniProtKB:P07237}. Melanosome {ECO:0000250|UniProtKB:P07237}. Cell membrane {ECO:0000269|PubMed:21670307}; Peripheral membrane protein {EC
	P09405	Nucleolin	ALELTGLK	422.76	2	48.261	61816.1	59998.6	67002.7	75890.1	66176.9	6168.77	9.32164	52101.9	51384.5	48772.7	59830	53022.3	4121.07	7.77234	44816.4	38592.7	43525.7	40921.1	41964	2399.42	5.7178	52452.1	44432.6	48052.7	46224.8	47790.5	2980.19	6.23594	SUBCELLULAR LOCATION: Nucleus, nucleolus. Cytoplasm {ECO:0000250}. Note=Localized in cytoplasmic mRNP granules containing untranslated mRNAs. {ECO:0000250}.
	P09405	Nucleolin	ETLEEVFEK	562.279	2	61.6761	38073.1	32555.4	32351.5	37461.2	35110.3	2666.59	7.5949	27793.9	31714.9	24284.3	28319.8	28028.2	2633.85	9.39714	20311.7	23815.4	21639.8	22169	21984	1255.31	5.7101	27844	27293.5	21988.5	18912.8	24009.7	3726.56	15.5211	SUBCELLULAR LOCATION: Nucleus, nucleolus. Cytoplasm {ECO:0000250}. Note=Localized in cytoplasmic mRNP granules containing untranslated mRNAs. {ECO:0000250}.
	P09405	Nucleolin	FAISELFAK	513.287	2	83.3029	47225.2	40729.9	38301.1	32715	39742.8	5206.45	13.1004	25794	30110.1	32457.4	31961	30080.6	2624.91	8.72625	32767.6	38874.7	40016.2	35970.2	36907.2	2808.54	7.60975	28394.9	28613.4	43507.1	25075.9	31397.8	7130.4	22.7099	SUBCELLULAR LOCATION: Nucleus, nucleolus. Cytoplasm {ECO:0000250}. Note=Localized in cytoplasmic mRNP granules containing untranslated mRNAs. {ECO:0000250}.
	P09405	Nucleolin	GIAYIEFK	470.76	2	58.4978	34700.4	31508.2	38557.8	19564.1	31082.6	7103.23	22.8527	30529.6	30931.5	32243.9	34368.6	32018.4	1497.67	4.67754	18540.7	20594.5	23071.8	23725.1	21483	2061.43	9.59564	31029.1	25979.3	25520.2	27687.5	27554	2162.78	7.84923	SUBCELLULAR LOCATION: Nucleus, nucleolus. Cytoplasm {ECO:0000250}. Note=Localized in cytoplasmic mRNP granules containing untranslated mRNAs. {ECO:0000250}.
	P09405	Nucleolin	GLSEDTTEETLK	661.82	2	35.0415	18603.7	18477.9	18686.8	21965.3	19433.4	1463.67	7.53171	17874.9	16715.3	18107.1	19004.8	17925.5	816.238	4.55349	14012.1	14357.7	12547.7	13262.2	13545	698.796	5.15909	16605.5	13779.9	15587.3	14696.6	15167.3	1047.75	6.90794	SUBCELLULAR LOCATION: Nucleus, nucleolus. Cytoplasm {ECO:0000250}. Note=Localized in cytoplasmic mRNP granules containing untranslated mRNAs. {ECO:0000250}.
	P09405	Nucleolin	SVSLYYTGEK	573.787	2	42.4984	25925.2	25240.9	27761.8	27351.1	26569.7	1026.24	3.86242	24608.1	27446.7	25419.9	24346.7	25455.4	1215.88	4.77653	20868.9	21227.9	19588.9	20936.6	20655.6	630.425	3.05208	19176.7	18911.7	18555.2	18909.1	18888.2	220.863	1.16932	SUBCELLULAR LOCATION: Nucleus, nucleolus. Cytoplasm {ECO:0000250}. Note=Localized in cytoplasmic mRNP granules containing untranslated mRNAs. {ECO:0000250}.
	P09411	Phosphoglycerate kinase 1	ITLPVDFVTADK	659.866	2	76.1919	165647	178992	187856	230552	190762	24295.1	12.7358	196355	179089	191137	183378	187490	6696.7	3.57177	193271	190049	166724	168913	179739	12000.1	6.67638	176999	176394	183913	159644	174238	8928.26	5.12419	SUBCELLULAR LOCATION: Cytoplasm {ECO:0000250}.
	P09411	Phosphoglycerate kinase 1	VLPGVDALSNV	542.306	2	72.1453	87794.9	81491.9	91994.9	107868	92287.5	9741.3	10.5554	91855	85306.3	93212.5	91535.6	90477.3	3051.17	3.3723	86627.9	80395.8	82003.4	78779.4	81951.6	2930.62	3.57604	99274.9	78007	89197.6	78031.2	86127.7	8856.82	10.2834	SUBCELLULAR LOCATION: Cytoplasm {ECO:0000250}.
	P09411	Phosphoglycerate kinase 1	YSLEPVAAELK	610.332	2	60.6417	188595	186325	194443	201066	192607	5711.51	2.96537	198738	200358	195578	201070	198936	2114.89	1.0631	186835	178156	167744	161834	173642	9600.31	5.52879	200510	172653	163934	177271	178592	13530.2	7.57604	SUBCELLULAR LOCATION: Cytoplasm {ECO:0000250}.
	P09528	Ferritin heavy chain	SVNQSLLELHK	423.238	3	45.1778	22752.3	21687.5	18504.4	23549.4	21623.4	1918.08	8.87042	24555.3	34779.3	37056.7	38149.5	33635.2	5381.44	15.9994	8052.37	8116.2	7588.5	7167.72	7731.2	383.812	4.96446	20010.2	15311.2	16310.7	17187.7	17205	1750.41	10.1739	No information available
	P09671	Superoxide dismutase [Mn], mitochondrial	AIWNVINWENVTER	581.965	3	92.2915	27290.2	35475.7	26521.1	4436.57	23430.9	11514.2	49.141	37651.7	24613.7	33338.5	22603.7	29551.9	6176.72	20.9013	40187.4	38622.3	36157.9	37176.8	38036.1	1519.7	3.99542	32947.7	28394.8	33527.5	32591.9	31865.5	2031.44	6.37506	SUBCELLULAR LOCATION: Mitochondrion matrix.
	P09671	Superoxide dismutase [Mn], mitochondrial	AIWNVINWENVTER	872.444	2	92.2943	56399.1	55031.6	47492	9245.82	42042.1	19236.3	45.7549	56460.3	53342.9	53690.7	37349.9	50210.9	7522.92	14.9826	65317.7	62923.4	55982.4	55898.9	60030.6	4176.75	6.9577	39663.8	53007.3	52286.9	52800.2	49439.6	5650.13	11.4284	SUBCELLULAR LOCATION: Mitochondrion matrix.
	P09671	Superoxide dismutase [Mn], mitochondrial	GDVTTQVALQPALK	480.94	3	49.7856	22685.2	24191.4	22345.5	26443.6	23916.4	1615.98	6.75678	24022.6	20020.5	19138.3	23965.7	21786.8	2229.4	10.2328	23548.1	25573.3	24129.2	24675.2	24481.4	745.788	3.04634	27945.5	21774.9	24591.5	26631.1	25235.7	2328.19	9.22576	SUBCELLULAR LOCATION: Mitochondrion matrix.
	P09671	Superoxide dismutase [Mn], mitochondrial	GDVTTQVALQPALK	720.906	2	49.8213	106608	110527	117360	131477	116493	9468.11	8.12761	112236	112692	104498	108465	109473	3307.42	3.02123	116220	111257	113410	114797	113921	1831.23	1.60746	123790	120875	123263	117501	121357	2482.7	2.04578	SUBCELLULAR LOCATION: Mitochondrion matrix.
	P09671	Superoxide dismutase [Mn], mitochondrial	YHEALAK	416.221	2	12.5089	11335	11382.7	13468.9	16757.4	13236	2208.12	16.6826	12996.9	13219.6	16654.1	12090.7	13740.3	1734.57	12.6239	14064.2	10566.2	16290.2	15296.6	14054.3	2162.73	15.3884	17538.4	10096.7	12042.5	13587.3	13316.2	2733.48	20.5274	SUBCELLULAR LOCATION: Mitochondrion matrix.
	P10126	Elongation factor 1-alpha 1	YYVTIIDAPGHR	468.914	3	52.2791	344872	324549	320231	93880.6	270883	102615	37.8817	350435	316047	314501	291226	318052	21124.2	6.64173	293845	265993	310508	301279	292906	16621.9	5.67481	228572	278756	296217	300543	276022	28583.8	10.3556	SUBCELLULAR LOCATION: Cytoplasm {ECO:0000269|PubMed:19856081}. Nucleus {ECO:0000250|UniProtKB:P68104}. Nucleus, nucleolus {ECO:0000250|UniProtKB:P68104}. Cell membrane {ECO:0000250|UniProtKB:P68104}. Note=Colocalizes with DLC1 at actin-rich regions in the
	P10126	Elongation factor 1-alpha 1	YYVTIIDAPGHR	702.867	2	52.2704	127437	132307	123847	41103.8	106174	37687.9	35.4965	167667	151014	138038	132055	147193	13663.2	9.28244	120362	115232	118774	130404	121193	5633.15	4.64808	89208.7	143834	132813	142768	127156	22326.5	17.5584	SUBCELLULAR LOCATION: Cytoplasm {ECO:0000269|PubMed:19856081}. Nucleus {ECO:0000250|UniProtKB:P68104}. Nucleus, nucleolus {ECO:0000250|UniProtKB:P68104}. Cell membrane {ECO:0000250|UniProtKB:P68104}. Note=Colocalizes with DLC1 at actin-rich regions in the
	P10518	Delta-aminolevulinic acid dehydratase	DEQGSAADSEDSPTIEAVR	659.628	3	40.5967	7503.4	7820.3	6598.95	9790.47	7928.28	1164.8	14.6917	7243.01	5723.96	5931.5	6746.3	6411.19	613.72	9.57264	8241.55	5182.4	6013.07	5766.6	6300.91	1160.33	18.4153	6806.47	7411.26	13289.8	8417.15	8981.16	2553.24	28.4288	No information available
	P10518	Delta-aminolevulinic acid dehydratase	LAEVALAYAK	524.805	2	49.5995	34768	35480.3	36345.6	36774.8	35842.2	775.865	2.16467	39327.3	42389.1	41322.4	47385.9	42606.2	2970.32	6.97156	27687.7	31461.4	32787	32671.5	31151.9	2066.36	6.63317	49234.2	45977.3	50038.8	49626.6	48719.2	1608.43	3.30143	No information available
	P10630	Eukaryotic initiation factor 4A-II	ETQALVLAPTR	599.843	2	42.7177	11107.3	13520.1	15093.8	18303.4	14506.1	2611.95	18.0058	13565.4	14226.3	13670.6	15598	14265.1	809.516	5.67481	34232.6	31776.6	25138.2	31586.4	30683.5	3367.36	10.9745	21018.9	26249.3	23143.9	22819.4	23307.9	1881.29	8.07148	No information available
	P10639	Thioredoxin	EAFQEALAAAGDK	660.825	2	56.8589	288586	285247	290086	349927	303461	26884.1	8.85916	347784	376581	352573	369263	361550	11784.8	3.25952	228327	234430	215953	223393	225526	6769.9	3.00183	294109	295994	287247	281259	289652	5837.74	2.01543	SUBCELLULAR LOCATION: Nucleus {ECO:0000250|UniProtKB:P10599}. Cytoplasm {ECO:0000250|UniProtKB:P10599}. Secreted {ECO:0000250|UniProtKB:P10599}. Note=Translocates from the cytoplasm into the nucleus after phorbol 12-myristate 13-acetate induction (PMA). P
	P10639	Thioredoxin	LEASITEYA	498.748	2	55.5384	28086.8	24787	24794	25954.4	25905.5	1346	5.19581	34459.9	28085.6	37547.9	35007.5	33775.2	3485.42	10.3195	15395.7	17127.2	18318.6	19007.9	17462.4	1369.79	7.84426	29000	19895.6	24003.9	24043.3	24235.7	3225.89	13.3105	SUBCELLULAR LOCATION: Nucleus {ECO:0000250|UniProtKB:P10599}. Cytoplasm {ECO:0000250|UniProtKB:P10599}. Secreted {ECO:0000250|UniProtKB:P10599}. Note=Translocates from the cytoplasm into the nucleus after phorbol 12-myristate 13-acetate induction (PMA). P
	P10639	Thioredoxin	VGEFSGANK	454.727	2	17.9116	91496.1	93033.2	94470.7	102752	95437.9	4351.65	4.55967	145287	133985	171482	141471	148056	14122.9	9.53889	71248.2	82905.3	79663.4	74717.1	77133.5	4477.42	5.80476	126458	97016.9	113822	107019	111079	10703.6	9.63599	SUBCELLULAR LOCATION: Nucleus {ECO:0000250|UniProtKB:P10599}. Cytoplasm {ECO:0000250|UniProtKB:P10599}. Secreted {ECO:0000250|UniProtKB:P10599}. Note=Translocates from the cytoplasm into the nucleus after phorbol 12-myristate 13-acetate induction (PMA). P
	P10649	Glutathione S-transferase Mu 1	SQWLNEK	452.73	2	30.3365	697902	686396	656756	633054	668527	25392.5	3.79828	763608	754184	771141	795998	771233	15509.3	2.01097	351087	351293	365892	354987	355815	6021.52	1.69232	294591	335620	365937	378320	343617	32287.8	9.39645	SUBCELLULAR LOCATION: Cytoplasm.
	P10649	Glutathione S-transferase Mu 1	YIATPIFSK	520.295	2	53.7531	1.64754e+06	1.65869e+06	1.65794e+06	1.44853e+06	1.60317e+06	89395.3	5.57614	1.61752e+06	1.63681e+06	1.42926e+06	1.66784e+06	1.58786e+06	93307.5	5.87631	1.05153e+06	955429	931636	914485	963269	52989	5.50096	980382	865559	885757	901706	908351	43515	4.79055	SUBCELLULAR LOCATION: Cytoplasm.
	P10922	Histone H1.0	GVGASGSFR	419.214	2	20.5038	67423.3	70947	72937.9	82806.6	73528.7	5708.97	7.76427	27997.3	25401.7	37724.8	19276.7	27600.1	6647.89	24.0865	60106.6	67081.3	68257.7	72231.5	66919.3	4371.75	6.53287	18307.9	22955.2	25259.9	23590.3	22528.3	2577.95	11.4431	SUBCELLULAR LOCATION: Nucleus. Chromosome.
	P11087	Collagen alpha-1(I) chain	GEAGPQGAR	421.709	2	7.12424	8331.98	9140.23	18740.8	21860.6	14518.4	5893.48	40.5932	3328.03	13347.7	11720.3	5124.48	8380.12	4241.35	50.6121	6029.83	5590.31	8529.22	5478.26	6406.9	1242.54	19.3938	6017.03	4581.12	6020.62	2266.36	4721.28	1534.07	32.4927	SUBCELLULAR LOCATION: Secreted, extracellular space, extracellular matrix {ECO:0000255|PROSITE-ProRule:PRU00793}.
	P11087	Collagen alpha-1(I) chain	GFSGLDGAK	426.216	2	28.0726	39858.5	41426.6	43258.8	111784	59082	30451.3	51.5407	20885.6	33842.1	26927.7	25036.7	26673	4680.6	17.5481	32053.9	34835.6	29703	31213	31951.4	1866.13	5.84052	19767.9	14940.8	24695.1	14353	18439.2	4178.43	22.6606	SUBCELLULAR LOCATION: Secreted, extracellular space, extracellular matrix {ECO:0000255|PROSITE-ProRule:PRU00793}.
	P11087	Collagen alpha-1(I) chain	GPAGPQGPR	418.722	2	11.6414	96490.5	89688.9	100092	112582	99713.3	8315.81	8.33972	47175	89634.6	67587.4	57462.1	65464.8	15710.2	23.998	66297.9	73387.3	67761.6	68658.3	69026.3	2655.04	3.84642	36591.8	32794.3	35438	31063.4	33971.9	2171.39	6.39171	SUBCELLULAR LOCATION: Secreted, extracellular space, extracellular matrix {ECO:0000255|PROSITE-ProRule:PRU00793}.
	P11087	Collagen alpha-1(I) chain	GSEGPQGVR	443.723	2	11.3201	53569.3	53445.1	56262.1	68059.1	57833.9	6009.86	10.3916	29615.4	61799.9	44579.4	34554.4	42637.3	12307.3	28.8651	37498.9	38479.9	36752.9	36786	37379.4	701.794	1.87749	18167.6	18623.3	21503.8	20104.6	19599.8	1311.91	6.69349	SUBCELLULAR LOCATION: Secreted, extracellular space, extracellular matrix {ECO:0000255|PROSITE-ProRule:PRU00793}.
	P11276	Fibronectin	APITGYIIR	502.3	2	53.4239	26373	24710.1	27277.8	29938.6	27074.9	1892.54	6.99001	26287.5	27537	27483.3	26167.8	26868.9	642.937	2.39287	11267.5	10419.1	7214.72	10684.9	9896.56	1578.48	15.9498	9117.44	12881.9	14200.4	12501.3	12175.3	1874.63	15.3971	SUBCELLULAR LOCATION: Secreted, extracellular space, extracellular matrix.
	P11276	Fibronectin	TVLVTWTPPR	585.338	2	60.6221	26962.2	34877.7	32136.9	19659.6	28409.1	5796.26	20.4028	18044.6	34192.2	27434.1	34955.8	28656.7	6790.3	23.6954	6884.08	7889.26	9670.61	10765	8802.25	1509.93	17.1539	5231.13	8180.58	9299.7	8817.26	7882.17	1581.21	20.0606	SUBCELLULAR LOCATION: Secreted, extracellular space, extracellular matrix.
	P11352	Glutathione peroxidase 1	NDIAWNFEK	568.772	2	57.6514	34590.5	38119.9	33460.2	35168.8	35334.9	1721.38	4.87163	68056.1	61975.5	62128.8	55047.4	61802	4606.4	7.45348	42425.1	41114.7	40369.4	37761.5	40417.7	1700.95	4.20843	54591.3	55719.6	58465.4	57351.1	56531.9	1486.21	2.62897	SUBCELLULAR LOCATION: Cytoplasm.
	P11352	Glutathione peroxidase 1	TIDIEPDIETLLSQQSGNS	687.339	3	98.4035	20391.5	16626.1	18268	26466.5	20438	3727.78	18.2394	19037.6	18792.7	24231.8	19948.8	20502.7	2195.66	10.7091	20260.8	21937.6	28326.3	22653.6	23294.6	3032.08	13.0162	25161.4	26437.8	30413.2	23459.4	26367.9	2563.43	9.72179	SUBCELLULAR LOCATION: Cytoplasm.
	P11499	Heat shock protein HSP 90-beta	ADHGEPIGR	476.236	2	11.4146	17931.6	19993.8	21883.7	27263.5	21768.2	3466.98	15.9269	20876	21049.2	27292.2	22832.8	23012.5	2586.84	11.241	25826.5	23830.3	27462.7	25897.6	25754.3	1289.01	5.00504	31905.7	23596.2	29460.4	26912.3	27968.6	3080.56	11.0143	SUBCELLULAR LOCATION: Cytoplasm {ECO:0000250|UniProtKB:P08238}. Melanosome {ECO:0000250|UniProtKB:P08238}. Nucleus {ECO:0000250|UniProtKB:P08238}. Secreted {ECO:0000250|UniProtKB:P08238}. Cell membrane {ECO:0000250|UniProtKB:P08238}. Note=Translocates wit
	P11499	Heat shock protein HSP 90-beta	EQVANSAFVER	625.312	2	34.4341	33309.2	36130.5	33855.7	37311.6	35151.7	1635.36	4.65228	53224.5	51048.9	51427.1	51595.8	51824.1	832.415	1.60623	43236	39775.4	41847.2	40483.2	41335.5	1326.09	3.20811	67207.2	62458.6	63749.6	64855.4	64567.7	1744.08	2.70116	SUBCELLULAR LOCATION: Cytoplasm {ECO:0000250|UniProtKB:P08238}. Melanosome {ECO:0000250|UniProtKB:P08238}. Nucleus {ECO:0000250|UniProtKB:P08238}. Secreted {ECO:0000250|UniProtKB:P08238}. Cell membrane {ECO:0000250|UniProtKB:P08238}. Note=Translocates wit
	P11499	Heat shock protein HSP 90-beta	IDIIPNPQER	597.828	2	50.6867	309623	322645	311121	378584	330493	28218.7	8.53837	337771	350252	355070	357716	350202	7659.64	2.1872	410480	396230	391048	381725	394871	10403.4	2.63463	502911	445445	444201	448760	460329	24640.9	5.35288	SUBCELLULAR LOCATION: Cytoplasm {ECO:0000250|UniProtKB:P08238}. Melanosome {ECO:0000250|UniProtKB:P08238}. Nucleus {ECO:0000250|UniProtKB:P08238}. Secreted {ECO:0000250|UniProtKB:P08238}. Cell membrane {ECO:0000250|UniProtKB:P08238}. Note=Translocates wit
	P11499	Heat shock protein HSP 90-beta	NPDDITQEEYGEFYK	924.402	2	60.0542	19189.8	19150.6	17978.7	18266.2	18646.3	533.821	2.86288	27688.9	25197.2	23210.3	18019.6	23529	3554.69	15.1077	24212.1	24355.9	21757.9	20525.3	22712.8	1631.3	7.18227	15491.8	22185.9	20407.1	24045.5	20532.6	3181.94	15.497	SUBCELLULAR LOCATION: Cytoplasm {ECO:0000250|UniProtKB:P08238}. Melanosome {ECO:0000250|UniProtKB:P08238}. Nucleus {ECO:0000250|UniProtKB:P08238}. Secreted {ECO:0000250|UniProtKB:P08238}. Cell membrane {ECO:0000250|UniProtKB:P08238}. Note=Translocates wit
	P11499	Heat shock protein HSP 90-beta	SIYYITGESK	580.795	2	43.3746	79208	77943.5	76177	67464.8	75198.3	4592.89	6.10771	108985	98125.1	96225	87868	97800.7	7522.08	7.69123	96372.4	92777.2	93279.5	98801.3	95307.6	2442.1	2.56233	130670	108731	104321	116513	115059	10014.4	8.70374	SUBCELLULAR LOCATION: Cytoplasm {ECO:0000250|UniProtKB:P08238}. Melanosome {ECO:0000250|UniProtKB:P08238}. Nucleus {ECO:0000250|UniProtKB:P08238}. Secreted {ECO:0000250|UniProtKB:P08238}. Cell membrane {ECO:0000250|UniProtKB:P08238}. Note=Translocates wit
	P11679	Keratin, type II cytoskeletal 8	ASLEAAIADAEQR	448.897	3	64.1697	186329	167464	178305	199536	182908	11703.5	6.39854	130096	124616	138749	124549	129503	5793.56	4.47369	62460.1	56476.5	60636.6	56000.6	58893.5	2737.21	4.64773	35524.5	40694.2	47424.1	42595.7	41559.6	4261.36	10.2536	SUBCELLULAR LOCATION: Cytoplasm {ECO:0000250}. Nucleus, nucleoplasm {ECO:0000250}. Nucleus matrix {ECO:0000250}.
	P11679	Keratin, type II cytoskeletal 8	ASLEAAIADAEQR	672.841	2	64.1694	506376	462281	519040	635539	530809	64031.4	12.063	396537	399635	403753	375441	393842	10927.4	2.77456	178116	162697	162179	159144	165534	7389.93	4.4643	96922.2	138615	145074	116431	124261	19025.9	15.3113	SUBCELLULAR LOCATION: Cytoplasm {ECO:0000250}. Nucleus, nucleoplasm {ECO:0000250}. Nucleus matrix {ECO:0000250}.
	P11679	Keratin, type II cytoskeletal 8	ISSSSFSR	435.719	2	24.2449	277220	275881	261671	301538	279078	14327.8	5.13397	200748	207017	242876	238021	222166	18496.7	8.32562	92143	95883.7	99917.6	94153.3	95524.4	2861.1	2.99515	91592.5	65687.3	93251.5	85120.3	83912.9	10952.3	13.052	SUBCELLULAR LOCATION: Cytoplasm {ECO:0000250}. Nucleus, nucleoplasm {ECO:0000250}. Nucleus matrix {ECO:0000250}.
	P11679	Keratin, type II cytoskeletal 8	LAELEAALQR	557.317	2	54.144	864518	805401	883687	883367	859243	32039.9	3.72885	657609	671865	644440	689897	665953	16887.2	2.5358	283301	257242	277476	282732	275188	10607.1	3.85449	278512	258521	251229	241526	257447	13574.3	5.27267	SUBCELLULAR LOCATION: Cytoplasm {ECO:0000250}. Nucleus, nucleoplasm {ECO:0000250}. Nucleus matrix {ECO:0000250}.
	P11679	Keratin, type II cytoskeletal 8	LEGLTDEINFLR	710.378	2	82.7576	564900	582816	444411	466076	514551	60134.4	11.6868	531892	520281	549033	508117	527331	15088.6	2.86132	191825	193500	189128	177114	187892	6414.97	3.41418	186110	195382	200539	176099	189533	9321.43	4.91812	SUBCELLULAR LOCATION: Cytoplasm {ECO:0000250}. Nucleus, nucleoplasm {ECO:0000250}. Nucleus matrix {ECO:0000250}.
	P11679	Keratin, type II cytoskeletal 8	LEVDPNIQAVR	418.566	3	49.9677	45345.9	40641.7	30609.6	51108.6	41926.5	7512.09	17.9173	36976.4	25422.4	34943.6	38810.7	34038.3	5159	15.1565	17867.2	18912.4	21836.3	17782.7	19099.7	1641.46	8.5942	22855	11189.7	16614.6	13178.8	15959.5	4428.88	27.7507	SUBCELLULAR LOCATION: Cytoplasm {ECO:0000250}. Nucleus, nucleoplasm {ECO:0000250}. Nucleus matrix {ECO:0000250}.
	P11679	Keratin, type II cytoskeletal 8	LEVDPNIQAVR	627.346	2	49.9648	810067	831511	869952	896001	851883	33303.6	3.90942	697835	711005	658233	709799	694218	21404.2	3.08321	328441	277904	283239	293802	295847	19669.2	6.64843	282075	261427	257719	260886	265527	9658.53	3.6375	SUBCELLULAR LOCATION: Cytoplasm {ECO:0000250}. Nucleus, nucleoplasm {ECO:0000250}. Nucleus matrix {ECO:0000250}.
	P11679	Keratin, type II cytoskeletal 8	LQAEIEALK	507.795	2	45.9589	435935	437196	468813	477322	454817	18502.6	4.06814	352493	322618	332554	411723	354847	34554.7	9.73791	155625	138871	168042	171733	158568	12842.5	8.09909	148099	143944	159215	156224	151870	6122.89	4.03165	SUBCELLULAR LOCATION: Cytoplasm {ECO:0000250}. Nucleus, nucleoplasm {ECO:0000250}. Nucleus matrix {ECO:0000250}.
	P11679	Keratin, type II cytoskeletal 8	LVSESSDVVSK	575.304	2	24.8851	498185	506426	491421	508657	501172	6849	1.3666	357078	403486	374172	426005	390185	26516.4	6.79586	194085	210933	192679	190604	197075	8096.24	4.10819	195384	154982	160285	158318	167242	16357.8	9.78094	SUBCELLULAR LOCATION: Cytoplasm {ECO:0000250}. Nucleus, nucleoplasm {ECO:0000250}. Nucleus matrix {ECO:0000250}.
	P11679	Keratin, type II cytoskeletal 8	SFTSGPGAR	440.22	2	18.4745	429353	408334	428047	457367	430775	17465.8	4.05449	346050	347173	399818	354500	361885	22139.3	6.11778	153293	152933	167276	163965	159367	6363.58	3.99304	151201	109520	124902	116419	125510	15801.3	12.5896	SUBCELLULAR LOCATION: Cytoplasm {ECO:0000250}. Nucleus, nucleoplasm {ECO:0000250}. Nucleus matrix {ECO:0000250}.
	P11679	Keratin, type II cytoskeletal 8	VGSSSSSFR	457.222	2	15.3131	237438	229936	238757	198741	226218	16216.8	7.16865	190516	169317	173909	199928	183417	12371.2	6.74484	76446.3	80112.7	81053.5	82022.4	79908.8	2110	2.64051	83186.9	53329.5	61836.5	70341.6	67173.6	11029.6	16.4195	SUBCELLULAR LOCATION: Cytoplasm {ECO:0000250}. Nucleus, nucleoplasm {ECO:0000250}. Nucleus matrix {ECO:0000250}.
	P11679	Keratin, type II cytoskeletal 8	WSLLQQQK	515.788	2	51.1089	105863	103764	95520.1	84724.2	97467.8	8311.34	8.52727	124695	90360.7	95237.8	81298.6	97898.1	16259.8	16.6089	37860.3	37066.3	39452.2	35664.1	37510.7	1369.22	3.65021	29125.1	23016.5	20338.4	31292.8	25943.2	4436.28	17.1	SUBCELLULAR LOCATION: Cytoplasm {ECO:0000250}. Nucleus, nucleoplasm {ECO:0000250}. Nucleus matrix {ECO:0000250}.
	P11679	Keratin, type II cytoskeletal 8	YEELQTLAGK	576.301	2	44.4914	271509	265917	275844	283930	274300	6579.77	2.39875	283252	281004	286459	281675	283097	2105.28	0.743658	112242	106174	105876	92343.4	104159	7279.22	6.98858	128085	97936.5	100711	97680.9	106103	12746.5	12.0133	SUBCELLULAR LOCATION: Cytoplasm {ECO:0000250}. Nucleus, nucleoplasm {ECO:0000250}. Nucleus matrix {ECO:0000250}.
	P11714	Cytochrome P450 2D9	FGDIVPVNLPR	613.848	2	69.0371	154756	149884	159840	201262	166435	20413.1	12.2649	148645	151122	160166	151489	152856	4360.06	2.8524	258716	227970	235803	233362	238963	11751.4	4.91765	137580	124219	127462	112820	125520	8834.65	7.03842	SUBCELLULAR LOCATION: Endoplasmic reticulum membrane; Peripheral membrane protein. Microsome membrane; Peripheral membrane protein.
	P11714	Cytochrome P450 2D9	ITSHDIEVQDFLIPK	585.649	3	75.2161	32487	34341.4	34505.8	39419.1	35188.3	2568.04	7.29799	37610.6	35517.9	33853.9	35972.8	35738.8	1337.91	3.74359	54693.5	56307.1	52456.9	49238.9	53174.1	2651.61	4.98666	32764.7	29620.5	31765.8	26901.4	30263.1	2248.88	7.4311	SUBCELLULAR LOCATION: Endoplasmic reticulum membrane; Peripheral membrane protein. Microsome membrane; Peripheral membrane protein.
	P11714	Cytochrome P450 2D9	TTWDPVQAPR	585.799	2	46.5388	39732.2	40868.1	38121.8	45826.3	41137.1	2877.8	6.99562	41381.7	44416.6	39862.1	40625.7	41571.5	1728.23	4.15725	62505.1	60913.9	57802.6	57214.3	59609	2184.49	3.6647	28746.8	31453.5	28403.7	31049.9	29913.4	1351.27	4.51727	SUBCELLULAR LOCATION: Endoplasmic reticulum membrane; Peripheral membrane protein. Microsome membrane; Peripheral membrane protein.
	P11725	Ornithine carbamoyltransferase, mitochondrial	GEYLPLLQGK	559.316	2	64.4643	214601	185632	210799	235279	211578	17640	8.33738	294061	208598	220847	168440	222987	45383.1	20.3524	289664	280382	373854	322852	316688	36586.7	11.5529	245636	229690	249361	228558	238311	9289.82	3.89819	SUBCELLULAR LOCATION: Mitochondrion matrix.
	P11725	Ornithine carbamoyltransferase, mitochondrial	GYEPDPNIVK	566.288	2	39.3783	232710	235187	232288	246796	236745	5907.49	2.49529	236923	229459	229556	231132	231768	3049.8	1.31588	366391	351305	349698	336710	351026	10522.4	2.99761	333877	266852	275079	282721	289632	26154.1	9.03009	SUBCELLULAR LOCATION: Mitochondrion matrix.
	P11983	T-complex protein 1 subunit alpha	EQLAIAEFAR	574.309	2	62.3648	33973.8	33115.6	33340.9	38380.8	34702.8	2146.7	6.18595	25776.8	26784	25436.2	26626.2	26155.8	565.105	2.16054	43330.5	39316	40294.4	40110.5	40762.9	1527.32	3.74684	42554.5	36363.6	37686.7	37326.5	38482.8	2400.02	6.2366	SUBCELLULAR LOCATION: Cytoplasm. Cytoplasm, cytoskeleton, microtubule organizing center, centrosome {ECO:0000250}.
	P11983	T-complex protein 1 subunit alpha	FATEAAITILR	603.348	2	66.9387	19427.2	16530.4	23126.9	2996.64	15520.3	7599.13	48.9626	15498.2	16276	10202.7	22312.6	16072.4	4294.29	26.7184	15217.4	22120.5	20304.8	26619.1	21065.4	4084.56	19.3899	27196.8	25460.7	23826.4	26136.5	25655.1	1223.77	4.77009	SUBCELLULAR LOCATION: Cytoplasm. Cytoplasm, cytoskeleton, microtubule organizing center, centrosome {ECO:0000250}.
	P11983	T-complex protein 1 subunit alpha	TSASIILR	430.764	2	36.6379	14924.7	12966.3	17977.5	17684.5	15888.2	2065.02	12.9972	11613.5	11862.6	14001.9	12675.1	12538.3	931.763	7.43135	16414.3	15127.5	16964	19122.1	16907	1442.16	8.52998	18832.5	16475.9	12481.3	18650.7	16610.1	2557.77	15.3989	SUBCELLULAR LOCATION: Cytoplasm. Cytoplasm, cytoskeleton, microtubule organizing center, centrosome {ECO:0000250}.
	P12710	Fatty acid-binding protein, liver	AIGLPEDLIQK	598.848	2	65.6008	1.4286e+06	1.33785e+06	1.40441e+06	1.33763e+06	1.37712e+06	40301.2	2.92648	1.44524e+06	1.58856e+06	1.46482e+06	1.56663e+06	1.51631e+06	62158.7	4.09934	2.84345e+06	2.29939e+06	2.45729e+06	2.15268e+06	2.4382e+06	257576	10.5642	2.54743e+06	2.11288e+06	2.11351e+06	1.85761e+06	2.15786e+06	247944	11.4903	SUBCELLULAR LOCATION: Cytoplasm.
	P12710	Fatty acid-binding protein, liver	LTITYGPK	446.76	2	39.8603	881624	875407	884679	876304	879504	3817.7	0.434074	1.0172e+06	1.03052e+06	979301	1.10366e+06	1.03267e+06	45086.5	4.36601	1.8999e+06	1.65017e+06	1.7237e+06	1.63658e+06	1.72758e+06	104861	6.06982	1.81424e+06	1.41448e+06	1.47243e+06	1.53712e+06	1.55957e+06	153303	9.82986	SUBCELLULAR LOCATION: Cytoplasm.
	P12791	Cytochrome P450 2B10	FSDLIPIGVPHR	450.922	3	66.0489	14285.2	15529.9	15685.4	13681.8	14795.6	841.418	5.68695	10743.8	8946.99	9831	10215.1	9934.21	655.661	6.60003	17900.6	19754.3	19652.7	21868.5	19794	1406.24	7.10438	16673	17670.6	16950	17257.1	17137.7	370.622	2.16262	SUBCELLULAR LOCATION: Endoplasmic reticulum membrane; Peripheral membrane protein. Microsome membrane; Peripheral membrane protein.
	P12791	Cytochrome P450 2B10	GTVAVVEPTFK	574.321	2	47.6067	14404.7	15766	17815.9	22959	17736.4	3250.56	18.3271	11938.2	12134.5	9505.95	12204.7	11445.8	1124.25	9.82231	21942.6	21810.4	21456.2	22406.5	21903.9	340.299	1.5536	26671	22564.9	25600.6	22846.8	24420.8	1759.05	7.20306	SUBCELLULAR LOCATION: Endoplasmic reticulum membrane; Peripheral membrane protein. Microsome membrane; Peripheral membrane protein.
	P13707	Glycerol-3-phosphate dehydrogenase [NAD(+)], cytoplasmic	ANTIGISLIK	515.319	2	58.4415	55606.5	54367.1	58974.2	66511	58864.7	4725.53	8.02778	70775.2	64806.3	67089.4	72825.4	68874	3120.85	4.53125	50364.8	46721.7	61484.9	56604.4	53793.9	5675.05	10.5496	72320.9	39869.4	35080	68905.7	54044	16699.3	30.8994	SUBCELLULAR LOCATION: Cytoplasm.
	P13707	Glycerol-3-phosphate dehydrogenase [NAD(+)], cytoplasmic	DPAQGQLLK	485.272	2	29.0979	29289.6	32277.6	27540	28664.1	29442.8	1752.6	5.95257	29223.3	27035.2	26793.7	28552.7	27901.2	1018.43	3.65012	28897.2	31300.2	29473.2	29593.3	29815.9	896.393	3.00642	28355.8	27032	26700.1	25716.3	26951	944.4	3.50413	SUBCELLULAR LOCATION: Cytoplasm.
	P13707	Glycerol-3-phosphate dehydrogenase [NAD(+)], cytoplasmic	ELHSILQHK	552.812	2	22.8821	6677.5	9737.33	8287.63	11606.6	9077.26	1817.66	20.0243	10100.8	8740.09	10940.7	8467.11	9562.17	1008.15	10.5431	8781.62	9940.24	10013.5	10457	9798.07	619.26	6.32022	8998.47	8068.07	8044.71	8959.17	8517.6	461.499	5.41818	SUBCELLULAR LOCATION: Cytoplasm.
	P13707	Glycerol-3-phosphate dehydrogenase [NAD(+)], cytoplasmic	FPLFTAVYK	543.305	2	74.4955	61535.3	66686	67989.8	62791	64750.5	2665.36	4.11635	59742.7	59692.9	56597.6	56674.3	58176.9	1541.26	2.64927	71283.6	69784.2	67707.9	69135.7	69477.8	1284.96	1.84946	57034.2	57884.5	59131.4	56881.3	57732.9	893.313	1.54732	SUBCELLULAR LOCATION: Cytoplasm.
	P13707	Glycerol-3-phosphate dehydrogenase [NAD(+)], cytoplasmic	LISEVIGER	508.293	2	44.851	258521	264409	268496	301126	273138	16543.2	6.05671	220210	227575	232640	225331	226439	4465.53	1.97207	319378	333131	310025	292201	313684	14878.7	4.74323	277302	253336	251150	223476	251316	19068.8	7.5876	SUBCELLULAR LOCATION: Cytoplasm.
	P13707	Glycerol-3-phosphate dehydrogenase [NAD(+)], cytoplasmic	LQGPQTAR	435.743	2	14.3955	84338.4	91555.7	92131	112931	95239	10666	11.1991	86194.6	79863.9	103798	89663.4	89879.9	8769.95	9.75741	89798.8	82929.6	98242.9	102386	93339.3	7529.61	8.06693	96160.9	71286.9	96059.3	84154.4	86915.4	10258.7	11.8031	SUBCELLULAR LOCATION: Cytoplasm.
	P14115	60S ribosomal protein L27a	LWTLVSEQTR	616.835	2	59.2317	84275.7	92776	85896.6	66528.1	82369.1	9686.57	11.76	76383.4	73842.6	68537.1	60016.7	69695	6263.93	8.98764	75832.6	71759.4	70046.8	72414.7	72513.4	2102.33	2.89923	53507.7	62749.7	61418.9	61513.4	59797.4	3669.13	6.13593	No information available
	P14115	60S ribosomal protein L27a	TGVAPIIDVVR	570.343	2	61.4233	196420	192483	209320	241811	210009	19388.6	9.2323	166597	177286	156256	165468	166402	7455.27	4.48029	183386	160864	162651	170698	169400	8884.14	5.24448	169336	168422	158278	152526	162140	7046.22	4.34575	No information available
	P14131	40S ribosomal protein S16	ALVAYYQK	478.266	2	36.3747	54341.1	52363.4	51825.2	46001.7	51132.9	3107.04	6.07641	63257.5	58554.7	66170.6	59600	61895.7	3023.3	4.88451	50368.7	48698.4	54701.4	52432.9	51550.3	2249.34	4.36338	56051.6	57458.2	62955.9	60153.7	59154.9	2643.62	4.46898	No information available
	P14131	40S ribosomal protein S16	DILIQYDR	518.277	2	50.5687	89545.6	86856.5	91162.5	63430.7	82748.8	11258.9	13.6061	75113.8	73045.1	74813.6	75854.6	74706.8	1031.5	1.38073	73933.9	70172.3	80009.2	79204.5	75830	4014.27	5.29377	82672.6	75783.2	78443.1	81048.9	79486.9	2617.04	3.29242	No information available
	P14131	40S ribosomal protein S16	GGGHVAQIYAIR	414.563	3	38.7623	41831.5	48251.2	44496.5	37459.7	43009.7	3933.03	9.1445	54005.4	47510.2	49086.3	53016.9	50904.7	2688.16	5.28077	38124.4	43379	40405.6	40645.4	40638.6	1863.17	4.58472	41129.5	46547.5	43091.1	49683.3	45112.9	3274.99	7.25955	No information available
	P14131	40S ribosomal protein S16	GGGHVAQIYAIR	621.341	2	38.7183	8119.92	7500.65	6254.48	9349.95	7806.25	1116.11	14.2977	11074.7	8095.96	8608.51	8389.22	9042.1	1187.53	13.1334	8719.88	7525.7	6934.89	6756.89	7484.34	768.008	10.2615	6285.17	8590.65	8576.46	8970	8105.57	1062.8	13.1119	No information available
	P14131	40S ribosomal protein S16	LLEPVLLLGK	547.863	2	81.8656	185682	185641	138634	221966	182981	29584.1	16.1679	171456	151131	186996	127807	159348	22211.6	13.9391	149192	150240	166530	151897	154465	7032.05	4.55252	219147	191801	198712	177091	196688	15136.3	7.69562	No information available
	P14148	60S ribosomal protein L7	IVEPYIAWGYPNLK	831.948	2	83.4965	33969.5	30399.9	23790.1	17866.2	26506.4	6182.43	23.3243	24649	23000.9	25993.8	14397.2	22010.2	4521.38	20.5422	31723.3	26874.2	27510.5	28873.5	28745.4	1864.84	6.48746	14539.9	19325	19138.3	17066.2	17517.3	1934.14	11.0413	No information available
	P14152	Malate dehydrogenase, cytoplasmic	ETAFEFLSSA	551.259	2	87.6183	39628.4	47754.7	41327.4	53825.2	45633.9	5617.1	12.309	64724.1	50781.9	50736.3	58219.5	56115.5	5829.18	10.3878	43973.3	38751.2	40695.5	39816.3	40809.1	1952.28	4.78393	54434.7	37571.8	44082.7	50933	46755.6	6478.92	13.857	SUBCELLULAR LOCATION: Cytoplasm.
	P14152	Malate dehydrogenase, cytoplasmic	EVGVYEALK	504.274	2	43.611	199734	199807	210757	218439	207184	7895.62	3.81092	294661	273054	268892	275253	277965	9906.33	3.56388	218542	202216	223112	224571	217110	8882.19	4.0911	274176	247504	241484	256441	254901	12335.3	4.83923	SUBCELLULAR LOCATION: Cytoplasm.
	P14152	Malate dehydrogenase, cytoplasmic	GEFITTVQQR	589.812	2	40.2503	365104	372703	364255	447055	387279	34668	8.95168	444904	468627	439968	477943	457861	15868.6	3.4658	402477	395924	385831	408447	398170	8388.37	2.10673	496298	429577	453864	438154	454473	25670.1	5.64832	SUBCELLULAR LOCATION: Cytoplasm.
	P14152	Malate dehydrogenase, cytoplasmic	LGVTADDVK	459.25	2	28.7442	169826	173749	164576	194547	175674	11371.9	6.47329	228349	213888	234603	254991	232958	14773.9	6.34187	178295	180277	178486	173570	177657	2483.04	1.39766	264363	203298	237193	231286	234035	21691.6	9.26853	SUBCELLULAR LOCATION: Cytoplasm.
	P14152	Malate dehydrogenase, cytoplasmic	SQGTALEK	417.222	2	9.77917	39294.5	49835.5	56211.2	57080.6	50605.5	7104.26	14.0385	46146.6	61781.5	74473.5	55188.3	59397.5	10323.2	17.3799	45893.7	40866.3	53471.2	47854.6	47021.5	4512.54	9.59676	69825.4	47087.2	55794.6	58877.7	57896.2	8132.06	14.0459	SUBCELLULAR LOCATION: Cytoplasm.
	P14206	40S ribosomal protein SA	AIVAIENPADVSVISSR	870.978	2	67.457	104322	106788	115407	123693	112552	7635.87	6.78428	97951.6	92305.6	95248.8	98249.6	95938.9	2401.44	2.5031	92468.1	74882.8	95485.1	92012.7	88712.2	8095.15	9.12518	77347.9	96838.4	90106.5	90403.7	88674.1	7070.78	7.97389	SUBCELLULAR LOCATION: Cell membrane. Cytoplasm. Nucleus. Note=67LR is found at the surface of the plasma membrane, with its C-terminal laminin-binding domain accessible to extracellular ligands. 37LRP is found at the cell surface, in the cytoplasm and in
	P14206	40S ribosomal protein SA	FAAATGATPIAGR	602.328	2	36.026	168344	176805	172358	214732	183060	18529.3	10.122	138140	135486	141279	142460	139341	2729.04	1.95853	160481	170835	158293	164277	163472	4760.07	2.91186	162631	137557	144787	139600	146144	9877.09	6.75848	SUBCELLULAR LOCATION: Cell membrane. Cytoplasm. Nucleus. Note=67LR is found at the surface of the plasma membrane, with its C-terminal laminin-binding domain accessible to extracellular ligands. 37LRP is found at the cell surface, in the cytoplasm and in
	P14206	40S ribosomal protein SA	FTPGTFTNQIQAAFR	566.958	3	84.3496	25921.6	20841.2	16105	18936.3	20451	3579.88	17.5046	21943.6	18281.8	24282.8	18820.2	20832.1	2433.86	11.6832	22144.2	24295	22638.7	20900	22494.5	1217.36	5.41181	17124.7	16925.4	23192.9	15558.4	18200.3	2944.82	16.18	SUBCELLULAR LOCATION: Cell membrane. Cytoplasm. Nucleus. Note=67LR is found at the surface of the plasma membrane, with its C-terminal laminin-binding domain accessible to extracellular ligands. 37LRP is found at the cell surface, in the cytoplasm and in
	P14206	40S ribosomal protein SA	FTPGTFTNQIQAAFR	849.933	2	84.3205	40706.2	37287.3	26923.1	28815.3	33432.9	5732.74	17.147	32986.6	37548.5	44136.4	30583.2	36313.6	5163.02	14.2179	38279	42908.8	35970.8	35368.3	38131.7	2964.3	7.77385	26399.1	38479.9	38256.9	28256.2	32848	5559.82	16.9259	SUBCELLULAR LOCATION: Cell membrane. Cytoplasm. Nucleus. Note=67LR is found at the surface of the plasma membrane, with its C-terminal laminin-binding domain accessible to extracellular ligands. 37LRP is found at the cell surface, in the cytoplasm and in
	P14206	40S ribosomal protein SA	LLVVTDPR	456.779	2	40.3415	150086	158878	154666	155133	154691	3120	2.01692	118585	118893	119056	136941	123369	7837.86	6.35319	140510	135427	135464	138985	137596	2217.42	1.61154	130279	117825	124710	123984	124199	4413.24	3.55335	SUBCELLULAR LOCATION: Cell membrane. Cytoplasm. Nucleus. Note=67LR is found at the surface of the plasma membrane, with its C-terminal laminin-binding domain accessible to extracellular ligands. 37LRP is found at the cell surface, in the cytoplasm and in
	P14211	Calreticulin	EQFLDGDAWTNR	726.331	2	58.1704	56046.9	63522.4	55017.4	58346.5	58233.3	3282.9	5.63749	56484	54321.9	58060	52118.9	55246.2	2240.78	4.05599	31330.2	40942	34676.3	36885.6	35958.5	3491.41	9.70955	32078.5	63583.7	53220.6	58782.3	51916.3	12026.1	23.1645	SUBCELLULAR LOCATION: Endoplasmic reticulum lumen {ECO:0000255|PROSITE-ProRule:PRU10138, ECO:0000269|PubMed:8418194}. Cytoplasmic granule {ECO:0000269|PubMed:8418194}. Sarcoplasmic reticulum lumen {ECO:0000250|UniProtKB:P28491}. Note=Associated with the l
	P14211	Calreticulin	FYALSAK	400.221	2	36.9835	245428	236817	240667	274275	249297	14740.1	5.91269	250075	216142	249861	250742	241705	14762.3	6.10755	167049	158691	172494	169115	166837	5089.3	3.05046	287321	218903	150284	256184	228173	51077.6	22.3855	SUBCELLULAR LOCATION: Endoplasmic reticulum lumen {ECO:0000255|PROSITE-ProRule:PRU10138, ECO:0000269|PubMed:8418194}. Cytoplasmic granule {ECO:0000269|PubMed:8418194}. Sarcoplasmic reticulum lumen {ECO:0000250|UniProtKB:P28491}. Note=Associated with the l
	P14211	Calreticulin	GLQTSQDAR	488.246	2	11.7411	64207.6	75647.5	75586.4	87731.7	75793.3	8318.95	10.9758	66014.6	77445.2	86696.7	71148.7	75326.3	7712.57	10.2389	45988.5	40224.1	48625.9	46001.9	45210.1	3072.48	6.79601	90647.5	66907.7	75174.8	80289.7	78254.9	8601.77	10.992	SUBCELLULAR LOCATION: Endoplasmic reticulum lumen {ECO:0000255|PROSITE-ProRule:PRU10138, ECO:0000269|PubMed:8418194}. Cytoplasmic granule {ECO:0000269|PubMed:8418194}. Sarcoplasmic reticulum lumen {ECO:0000250|UniProtKB:P28491}. Note=Associated with the l
	P14685	26S proteasome non-ATPase regulatory subunit 3	ELDTVTLEDIK	638.338	2	60.3409	9613.41	8453.25	8697.67	9463.22	9056.89	491.993	5.43225	9927.54	6576.13	7111.47	9765.5	8345.16	1514.33	18.1461	9439.04	3555.32	8063.06	8238.84	7324.07	2239.39	30.5758	6527.65	7590.79	6484.69	8413.97	7254.27	802.867	11.0675	No information available
	P14685	26S proteasome non-ATPase regulatory subunit 3	ISLADIAQK	479.782	2	52.8501	18858	16403.6	18250.1	23175.4	19171.8	2481.93	12.9457	13734.9	18606.9	16291.1	14810.9	15860.9	1826.74	11.5173	17313.1	14443.5	17554.5	14982.6	16073.4	1376.31	8.56267	14533.7	17372.9	17812.9	13614	15833.4	1796.06	11.3435	No information available
	P14824	Annexin A6	DAFVAIVQSVK	588.835	2	71.909	96654.5	89412.7	97823.8	71548.2	88859.8	10501.3	11.8178	100236	103091	96353.6	107551	101808	4087.95	4.01535	56038.7	58492.6	58908.6	59413.2	58213.3	1297.13	2.22823	75390.1	58688.6	66883.1	67231.5	67048.3	5906.17	8.80883	SUBCELLULAR LOCATION: Cytoplasm {ECO:0000250}. Melanosome {ECO:0000250}.
	P14824	Annexin A6	DAISGVGTDEK	546.264	2	24.8657	28673	30727.3	26827.1	31233	29365.1	1751.09	5.96315	30548.6	30622.9	31066	36400.5	32159.5	2456.5	7.63848	16876.8	22857.7	16309.7	20068	19028	2634.66	13.8462	22607.1	23609.5	18902.9	23037.9	22039.3	1845.39	8.37315	SUBCELLULAR LOCATION: Cytoplasm {ECO:0000250}. Melanosome {ECO:0000250}.
	P14824	Annexin A6	DLESDIIGDTSGHFQK	587.948	3	74.287	21625.3	24001.1	16120	27286.1	22258.1	4074.19	18.3043	33192.8	33039.4	29988.8	29608.2	31457.3	1665.12	5.29327	20191.9	19961.8	19661	19836.6	19912.9	193.344	0.970949	17552.7	17573.4	21386.7	17619.5	18533.1	1647.73	8.89075	SUBCELLULAR LOCATION: Cytoplasm {ECO:0000250}. Melanosome {ECO:0000250}.
	P14824	Annexin A6	ESILELITSR	580.83	2	92.6107	88791.5	93828.2	88705.2	70496.7	85455.4	8881.96	10.3937	99892.2	105666	118808	104986	107338	6987.97	6.51023	58625.8	60595.3	68223.1	64283.9	62932	3668.33	5.82904	79535.7	72536.2	77933.6	68957.3	74740.7	4227.75	5.65655	SUBCELLULAR LOCATION: Cytoplasm {ECO:0000250}. Melanosome {ECO:0000250}.
	P14824	Annexin A6	SEISGDLAR	474.243	2	28.2629	57260	63950.9	63277.8	77338.6	65456.8	7337.92	11.2103	67305	65952.9	71334	75208.2	69950	3624.13	5.18103	41138.4	41506.2	39559.7	40501.9	40676.5	738.161	1.81471	49931.1	38901.9	47682	46324.6	45709.9	4136.23	9.04888	SUBCELLULAR LOCATION: Cytoplasm {ECO:0000250}. Melanosome {ECO:0000250}.
	P14824	Annexin A6	TLIEILATR	515.319	2	72.3915	84482	87482.8	103956	52158.1	82019.7	18767.2	22.8813	101477	101369	112862	137510	113305	14734.7	13.0045	50415	44959.4	51299.2	61789	52115.6	6089.84	11.6852	73467	86952.2	77439.5	80392	79562.6	4923.36	6.18803	SUBCELLULAR LOCATION: Cytoplasm {ECO:0000250}. Melanosome {ECO:0000250}.
	P14869	60S acidic ribosomal protein P0	AFLADPSAFAAAAPAAAATTAAPAAAAAPAK	674.857	4	78.7216	15221.9	14500	10201.4	18962.7	14721.5	3111.21	21.1338	11625.1	9452.65	15549.3	16248.7	13218.9	2798.9	21.1734	13602.9	13542.5	12325.3	13091.1	13140.5	510.472	3.88474	17871.1	13405.3	16378.2	15569.2	15805.9	1613.34	10.2072	SUBCELLULAR LOCATION: Nucleus {ECO:0000250|UniProtKB:P05388}. Cytoplasm {ECO:0000250|UniProtKB:P05388}. Note=Localized in cytoplasmic mRNP granules containing untranslated mRNAs. {ECO:0000250|UniProtKB:P05388}.
	P14869	60S acidic ribosomal protein P0	AFLADPSAFAAAAPAAAATTAAPAAAAAPAK	899.473	3	78.7395	63654.1	57618.4	68306.7	89111.9	69672.8	11845.6	17.0018	55586.9	68763.9	69283.4	59139.4	63193.4	5966.81	9.44213	55501.8	54494.5	51303	49613	52728.1	2374.23	4.50278	75387.7	68660.7	63887.5	58168.2	66526	6322.6	9.50395	SUBCELLULAR LOCATION: Nucleus {ECO:0000250|UniProtKB:P05388}. Cytoplasm {ECO:0000250|UniProtKB:P05388}. Note=Localized in cytoplasmic mRNP granules containing untranslated mRNAs. {ECO:0000250|UniProtKB:P05388}.
	P14869	60S acidic ribosomal protein P0	EDLTEIR	438.227	2	33.5214	69123.4	71524.3	70245.1	67727	69654.9	1400.21	2.01021	49209.5	56535.2	57267.6	62702.3	56428.7	4800.76	8.50765	59175	63171.2	59386.3	64887.4	61655	2451.77	3.9766	42133.9	57596.2	55700.3	59563.2	53748.4	6843.34	12.7322	SUBCELLULAR LOCATION: Nucleus {ECO:0000250|UniProtKB:P05388}. Cytoplasm {ECO:0000250|UniProtKB:P05388}. Note=Localized in cytoplasmic mRNP granules containing untranslated mRNAs. {ECO:0000250|UniProtKB:P05388}.
	P14869	60S acidic ribosomal protein P0	GHLENNPALEK	407.879	3	20.8056	32214.5	32644.3	30860.1	31681.6	31850.1	665.583	2.08974	27554.7	29054.1	31244.4	31383.9	29809.3	1596.28	5.35498	27613.9	28810.5	29225.4	27518.2	28292	741.386	2.62048	31097.7	22948.3	27071.6	30843	27990.2	3318.89	11.8573	SUBCELLULAR LOCATION: Nucleus {ECO:0000250|UniProtKB:P05388}. Cytoplasm {ECO:0000250|UniProtKB:P05388}. Note=Localized in cytoplasmic mRNP granules containing untranslated mRNAs. {ECO:0000250|UniProtKB:P05388}.
	P14869	60S acidic ribosomal protein P0	GHLENNPALEK	611.315	2	20.805	10240.2	11567.2	11267.9	16809.3	12471.2	2552.53	20.4675	11833	11176.5	15563.7	11004	12394.3	1855.82	14.9731	9300.29	11501.1	9656.51	11398.2	10464	994.306	9.50214	11001	12066.9	12621.9	11358.6	11762.1	627.36	5.33373	SUBCELLULAR LOCATION: Nucleus {ECO:0000250|UniProtKB:P05388}. Cytoplasm {ECO:0000250|UniProtKB:P05388}. Note=Localized in cytoplasmic mRNP granules containing untranslated mRNAs. {ECO:0000250|UniProtKB:P05388}.
	P14869	60S acidic ribosomal protein P0	GNVGFVFTK	484.764	2	51.7156	79042	88326.5	91650.5	71305	82581	7983.41	9.66737	60755.7	75360.1	59392.5	79481.1	68747.3	8807.96	12.8121	78605.6	81180	76975	80279.9	79260.1	1610.6	2.03205	71887	83867.4	78554.2	85874.2	80045.7	5416.76	6.76709	SUBCELLULAR LOCATION: Nucleus {ECO:0000250|UniProtKB:P05388}. Cytoplasm {ECO:0000250|UniProtKB:P05388}. Note=Localized in cytoplasmic mRNP granules containing untranslated mRNAs. {ECO:0000250|UniProtKB:P05388}.
	P14869	60S acidic ribosomal protein P0	GTIEILSDVQLIK	714.919	2	86.0431	48488.5	51015.3	57579	33600	47670.7	8775.17	18.4079	36092.7	46527.6	28364.5	53198.3	41045.8	9527.34	23.2115	40750.2	40879.2	49455.1	49280.9	45091.3	4277.34	9.48595	43712.8	52032	47830.3	45081.1	47164	3177.69	6.73752	SUBCELLULAR LOCATION: Nucleus {ECO:0000250|UniProtKB:P05388}. Cytoplasm {ECO:0000250|UniProtKB:P05388}. Note=Localized in cytoplasmic mRNP granules containing untranslated mRNAs. {ECO:0000250|UniProtKB:P05388}.
	P14869	60S acidic ribosomal protein P0	IIQLLDDYPK	609.342	2	66.1768	59548.8	52030.6	53132.7	68726	58359.5	6638.01	11.3743	59051.3	54558.5	55237.2	50137.6	54746.2	3164.23	5.77982	57593.9	45285.1	55992.1	42135.2	50251.6	6659.68	13.2527	63309.6	45438	41322.6	53705.8	50944	8417.57	16.5232	SUBCELLULAR LOCATION: Nucleus {ECO:0000250|UniProtKB:P05388}. Cytoplasm {ECO:0000250|UniProtKB:P05388}. Note=Localized in cytoplasmic mRNP granules containing untranslated mRNAs. {ECO:0000250|UniProtKB:P05388}.
	P14869	60S acidic ribosomal protein P0	TSFFQALGITTK	657.359	2	86.4244	65035.9	61206.1	74568.7	63247.1	66014.4	5121.32	7.75788	55485.8	59211.2	49093.8	55970.7	54940.4	3666.8	6.67414	54305.5	54474	58803.1	50131.5	54428.5	3066.72	5.6344	62550.5	53506	56887.5	52882.9	56456.7	3834.01	6.79106	SUBCELLULAR LOCATION: Nucleus {ECO:0000250|UniProtKB:P05388}. Cytoplasm {ECO:0000250|UniProtKB:P05388}. Note=Localized in cytoplasmic mRNP granules containing untranslated mRNAs. {ECO:0000250|UniProtKB:P05388}.
	P15105	Glutamine synthetase	DIVEAHYR	501.754	2	27.2804	39164.7	30573.8	42210.9	42368.3	38579.4	4795.2	12.4294	41813.6	34006.3	46286.7	40322.8	40607.4	4397.86	10.8302	51865.7	55676.2	58174.8	61053.4	56692.5	3374.37	5.95205	42460.1	38501.9	40468.3	42016.3	40861.7	1550.12	3.79359	SUBCELLULAR LOCATION: Cytoplasm. Mitochondrion {ECO:0000250}.
	P16015	Carbonic anhydrase 3	GDNQSPIELHTK	446.893	3	29.1854	43114.1	41135.2	43167.2	77475.3	51222.9	15178.9	29.633	64776.6	59711.8	66596.2	63434.1	63629.7	2525.07	3.96838	100050	112506	113556	114368	110120	5851.08	5.31337	112170	92345	111322	108399	106059	8040.62	7.58125	SUBCELLULAR LOCATION: Cytoplasm.
	P16015	Carbonic anhydrase 3	GDNQSPIELHTK	669.836	2	29.1609	11042.3	15391.1	12861.6	21826.2	15280.3	4082.64	26.7183	26161.3	23797.8	24950.1	24546.1	24863.8	855.596	3.44113	42319	45162.2	38423.8	44126.2	42507.8	2568.04	6.04135	44347	41745.7	44585.5	42359.8	43259.5	1229.05	2.8411	SUBCELLULAR LOCATION: Cytoplasm.
	P16015	Carbonic anhydrase 3	GGPLSGPYR	452.238	2	31.5001	415105	393433	402984	490042	425391	38108	8.95835	400390	406078	438478	418758	415926	14619.9	3.51504	1.12685e+06	1.0724e+06	1.10794e+06	1.08588e+06	1.09827e+06	20814.8	1.89524	793838	645452	710743	658555	702147	58300.4	8.30316	SUBCELLULAR LOCATION: Cytoplasm.
	P16015	Carbonic anhydrase 3	HDPSLQPWSASYDPGSAK	648.302	3	53.3256	162053	165978	153836	147238	157276	7265.3	4.61944	191024	185222	171619	154109	175493	14214	8.09946	479968	439887	431772	424299	443982	21495.8	4.8416	286696	279219	288572	275924	282603	5207.04	1.84253	SUBCELLULAR LOCATION: Cytoplasm.
	P16015	Carbonic anhydrase 3	VVFDDTYDR	565.262	2	41.8318	209248	210534	199124	214797	208426	5749.52	2.75855	247853	225839	215298	202445	222859	16639.2	7.46627	623329	538104	548905	533375	560928	36464.1	6.50067	300648	324949	347289	344914	329450	18756.1	5.69316	SUBCELLULAR LOCATION: Cytoplasm.
	P16015	Carbonic anhydrase 3	YAAELHLVHWNPK	526.612	3	56.324	42588.7	42407.6	41991	5087.33	33018.7	16127.6	48.8439	47099.9	53494.5	62663.5	49229.6	53121.9	5970.67	11.2396	116632	98377	103973	110738	107430	6883.51	6.40743	52148	82551.5	87621.5	62336.4	71164.3	14491.9	20.364	SUBCELLULAR LOCATION: Cytoplasm.
	P16015	Carbonic anhydrase 3	YNTFGEALK	521.764	2	43.5212	90344.8	94938.6	95966.6	110320	97892.4	7480.63	7.64168	120227	133512	117563	119584	122721	6306.98	5.13927	267762	244508	265476	256341	258522	9150.01	3.53935	213267	220622	206568	213408	213466	4970.61	2.32852	SUBCELLULAR LOCATION: Cytoplasm.
	P16331	Phenylalanine-4-hydroxylase	DFLGGLAFR	498.269	2	78.9812	163728	152344	156192	116697	147240	18103.4	12.2951	94463.5	94522.1	101478	95808.1	96568	2885.44	2.98799	223225	219233	228486	219926	222717	3656.38	1.64171	96827.3	112690	126451	111664	111908	10483.4	9.36789	No information available
	P16331	Phenylalanine-4-hydroxylase	FANQILSYGAELDADHPGFK	731.692	3	79.167	21514.2	25378.6	23494.2	23486.9	23468.5	1366.47	5.8226	20880.9	20216.6	20007.6	18910.4	20003.9	708.907	3.54385	32301	34339	30754	29683.6	31769.4	1751.21	5.51227	13387.3	19527.6	18832.1	16553.8	17075.2	2396.53	14.0352	No information available
	P16331	Phenylalanine-4-hydroxylase	LLPLELEK	477.797	2	59.1547	244765	244224	252350	264820	251540	8313.52	3.30505	215231	219936	219675	239362	223551	9317.93	4.16814	335436	281016	324920	307400	312193	20598.4	6.59799	258565	225375	243098	232254	239823	12530.2	5.22479	No information available
	P16331	Phenylalanine-4-hydroxylase	NTVPWFPR	508.769	2	62.1876	138964	130948	131425	158618	139989	11215.6	8.01179	125336	132021	138040	137254	133163	5076.77	3.81246	203815	198298	194223	193259	197398	4159.3	2.10706	129634	131096	124150	125664	127636	2828.67	2.2162	No information available
	P16331	Phenylalanine-4-hydroxylase	VEVLDNTQQLK	643.851	2	40.5878	56253	56727	54165.2	63907.9	57763.3	3676.19	6.36423	55982.1	53789.3	55641.1	56213.7	55406.5	955.673	1.72484	81413.3	77137.2	75268.8	76525.2	77586.1	2310.01	2.97735	41081.3	52273.6	57675.4	52571.1	50900.3	6062.01	11.9096	No information available
	P16332	Methylmalonyl-CoA mutase, mitochondrial	AAVQVLDDIEK	600.827	2	56.2032	34330.8	32249.1	37129	34011.6	34430.1	1748.26	5.0777	29950.3	26057.7	29153.3	28994.2	28538.9	1477.57	5.1774	31389.3	25820.8	28236.9	28373.1	28455	1975.07	6.94101	28241.1	24437.6	27112.2	27519.9	26827.7	1437.9	5.35974	SUBCELLULAR LOCATION: Mitochondrion matrix.
	P16332	Methylmalonyl-CoA mutase, mitochondrial	AGQQGLSVAFDLATHR	557.625	3	69.737	10974.7	12604.2	14675.1	9878.72	12033.2	1807.48	15.0208	10737.1	9561.8	9576.82	12349.2	10556.2	1139.68	10.7963	14052.8	10588.7	9579.86	12678.2	11724.9	1747.87	14.9073	9125.86	14154.7	11997.8	10662.7	11485.2	1846.08	16.0735	SUBCELLULAR LOCATION: Mitochondrion matrix.
	P16332	Methylmalonyl-CoA mutase, mitochondrial	ILFDGIPLEK	572.834	2	73.1471	41548.3	45001.5	34288.8	83058	50974.2	18922.8	37.1224	32465.2	35388.7	62240.1	32450.2	40636	12530.4	30.8356	34829.9	45503.9	63843.9	61918	51523.9	11987	23.2649	68892.1	51633.7	63451.2	43851.1	56957	9807.18	17.2186	SUBCELLULAR LOCATION: Mitochondrion matrix.
	P16332	Methylmalonyl-CoA mutase, mitochondrial	TLVPELIK	456.792	2	58.4381	40964.1	40818.8	44381.6	53476.2	44910.2	5146.99	11.4606	34680	36346.5	36984.4	41998.9	37502.4	2728.96	7.27676	43162.4	33005.8	37786.5	38715	38167.4	3606.84	9.45006	39790.5	37080.9	38718.9	39179.6	38692.5	1005.08	2.59762	SUBCELLULAR LOCATION: Mitochondrion matrix.
	P16546	Spectrin alpha chain, non-erythrocytic 1	DVTGAEALLER	587.309	2	58.2601	18015	18499.1	19893.7	22270.1	19669.5	1652.3	8.40035	15231.5	16487.6	17662.8	16059.2	16360.3	877.145	5.36143	16255.9	11910.6	15471.5	13286.5	14231.1	1725.93	12.1279	12389.5	11467.2	12353.1	13216.1	12356.5	618.621	5.00645	SUBCELLULAR LOCATION: Cytoplasm, cytoskeleton. Cytoplasm, cell cortex. Note=Expressed along the cell membrane in podocytes and presumptive tubule cells during glomerulogenesis and is expressed along lateral cell margins in tubule cells. {ECO:0000250}.
	P16546	Spectrin alpha chain, non-erythrocytic 1	SQLLGSAHEVQR	442.237	3	28.6442	14375.4	13286.2	10946.7	15515.2	13530.9	1687.36	12.4704	10345.5	10058.3	9797.12	9429.96	9907.72	337.21	3.4035	11416.1	12347.4	14443.5	15129.9	13334.2	1508.98	11.3166	10947.4	7799.86	10029.8	8112.45	9222.37	1311.79	14.2239	SUBCELLULAR LOCATION: Cytoplasm, cytoskeleton. Cytoplasm, cell cortex. Note=Expressed along the cell membrane in podocytes and presumptive tubule cells during glomerulogenesis and is expressed along lateral cell margins in tubule cells. {ECO:0000250}.
	P16546	Spectrin alpha chain, non-erythrocytic 1	SSEEIESAFR	577.77	2	44.2266	11790.1	12639.6	12506.6	10213.9	11787.6	964.263	8.18034	8938.7	9802.85	8730.04	8987.59	9114.79	408.852	4.48559	10220.3	11662.9	10374.3	8075.71	10083.3	1287.33	12.767	7374.49	7179.67	7836.88	7318.94	7427.49	246.782	3.32255	SUBCELLULAR LOCATION: Cytoplasm, cytoskeleton. Cytoplasm, cell cortex. Note=Expressed along the cell membrane in podocytes and presumptive tubule cells during glomerulogenesis and is expressed along lateral cell margins in tubule cells. {ECO:0000250}.
	P17047	Lysosome-associated membrane glycoprotein 2	AFQINTFNLK	598.327	2	67.9154	12465.6	12027.9	12771.2	11794.1	12264.7	378.952	3.08979	11943.8	14372	14883.6	13947.8	13786.8	1114.45	8.08346	13052.6	11490.5	10809.3	10123.9	11369.1	1085.44	9.54726	11797	11167.7	10410.8	10547	10980.6	550.968	5.01763	SUBCELLULAR LOCATION: Cell membrane {ECO:0000250|UniProtKB:P13473}; Single-pass type I membrane protein {ECO:0000255|PROSITE-ProRule:PRU00740}. Endosome membrane {ECO:0000250|UniProtKB:P13473}; Single-pass type I membrane protein {ECO:0000255|PROSITE-ProR
	P17047	Lysosome-associated membrane glycoprotein 2	VPLDVIFK	465.786	2	68.64	46933.7	35243	49194.2	55081.3	46613.1	7206.84	15.461	49394.9	56257.5	57008.2	61645.1	56076.4	4374.75	7.8014	43532.1	36035.6	43097.9	41824.5	41122.5	3003.23	7.30312	46685.3	46210.9	48465.9	45411.8	46693.5	1119.98	2.39858	SUBCELLULAR LOCATION: Cell membrane {ECO:0000250|UniProtKB:P13473}; Single-pass type I membrane protein {ECO:0000255|PROSITE-ProRule:PRU00740}. Endosome membrane {ECO:0000250|UniProtKB:P13473}; Single-pass type I membrane protein {ECO:0000255|PROSITE-ProR
	P17182	Alpha-enolase	DATNVGDEGGFAPNILENK	654.313	3	65.7829	32050.7	31492.1	28002.4	29308.7	30213.5	1636.92	5.41783	39552.4	36093.2	37982.5	31562.7	36297.7	2995.56	8.25275	33418.8	27745.5	31318.4	26876.9	29839.9	2653.33	8.8919	42063.4	29732.6	34716.2	32262.6	34693.7	4605.31	13.2742	SUBCELLULAR LOCATION: Cytoplasm {ECO:0000250}. Cell membrane {ECO:0000250}. Note=Can translocate to the plasma membrane in either the homodimeric (alpha/alpha) or heterodimeric (alpha/gamma) form (By similarity). ENO1 is localized to the M-band. {ECO:0000
	P17182	Alpha-enolase	DATNVGDEGGFAPNILENK	980.966	2	65.7976	29468.2	32771.4	29289.8	36529.9	32014.8	2952.51	9.22232	51896	45959.4	47624	39548.5	46257	4437.32	9.59277	36760.2	34954.8	37631.5	29407	34688.4	3198.37	9.22031	51163.5	44550.2	44204.3	40733.3	45162.8	3772.35	8.35277	SUBCELLULAR LOCATION: Cytoplasm {ECO:0000250}. Cell membrane {ECO:0000250}. Note=Can translocate to the plasma membrane in either the homodimeric (alpha/alpha) or heterodimeric (alpha/gamma) form (By similarity). ENO1 is localized to the M-band. {ECO:0000
	P17182	Alpha-enolase	GVSQAVEHINK	591.317	2	26.0416	20177.1	26297.1	22645.9	28931	24512.8	3353.65	13.6812	35283.6	31834.3	33564.8	37035.2	34429.4	1936.63	5.62494	26472.4	29343.3	27374.4	29963.2	28288.3	1418.73	5.01523	40815.5	34609.6	36531.3	40189.4	38036.4	2567.41	6.74988	SUBCELLULAR LOCATION: Cytoplasm {ECO:0000250}. Cell membrane {ECO:0000250}. Note=Can translocate to the plasma membrane in either the homodimeric (alpha/alpha) or heterodimeric (alpha/gamma) form (By similarity). ENO1 is localized to the M-band. {ECO:0000
	P17182	Alpha-enolase	IEEELGSK	452.735	2	20.3157	222799	246177	260827	241065	242717	13596	5.60156	242228	225494	268334	266544	250650	17812.3	7.10644	267607	269646	281631	277443	274082	5698.13	2.07899	249646	213954	254119	260847	244642	18160.6	7.42334	SUBCELLULAR LOCATION: Cytoplasm {ECO:0000250}. Cell membrane {ECO:0000250}. Note=Can translocate to the plasma membrane in either the homodimeric (alpha/alpha) or heterodimeric (alpha/gamma) form (By similarity). ENO1 is localized to the M-band. {ECO:0000
	P17182	Alpha-enolase	IGAEVYHNLK	572.311	2	32.8364	19328.6	20589.6	19954	26115.7	21497	2703.62	12.5767	32697.6	28051	27465.9	29300.9	29378.8	2027.5	6.90121	24148.4	23469.9	23917	24096.5	23908	267.075	1.1171	27912.3	32869	29795.7	28780	29839.2	1871.92	6.27334	SUBCELLULAR LOCATION: Cytoplasm {ECO:0000250}. Cell membrane {ECO:0000250}. Note=Can translocate to the plasma membrane in either the homodimeric (alpha/alpha) or heterodimeric (alpha/gamma) form (By similarity). ENO1 is localized to the M-band. {ECO:0000
	P17182	Alpha-enolase	YITPDQLADLYK	720.374	2	75.8341	228381	213040	230195	250988	230651	13500.9	5.85341	273255	261783	264563	237697	259325	13184.3	5.08407	281187	260843	253137	241755	259231	14380.7	5.54743	251190	246433	247690	245820	247783	2078.95	0.839021	SUBCELLULAR LOCATION: Cytoplasm {ECO:0000250}. Cell membrane {ECO:0000250}. Note=Can translocate to the plasma membrane in either the homodimeric (alpha/alpha) or heterodimeric (alpha/gamma) form (By similarity). ENO1 is localized to the M-band. {ECO:0000
	P17225	Polypyrimidine tract-binding protein 1	IAIPGLAGAGNSVLLVSNLNPER	759.097	3	94.9487	28193.8	26104.5	25281.4	19637.7	24804.3	3166.24	12.7649	21444.4	17854.6	18872.2	16941.3	18778.1	1684.08	8.96834	14835.5	20325.8	15412.8	17135.4	16927.4	2136.74	12.623	18721.8	17318.4	18690.2	15288.2	17504.6	1399.5	7.99505	SUBCELLULAR LOCATION: Nucleus.
	P17427	AP-2 complex subunit alpha-2	ATIQDVLR	458.267	2	47.1741	30036.9	29433.8	29996	33316.7	30695.9	1531.78	4.99019	25035	26449.7	22239.4	25761.5	24871.4	1599.82	6.43238	30221.6	27633.1	29213.6	25409.4	28119.4	1816.41	6.45962	21847.2	21572.2	25311.2	23155.8	22971.6	1477.34	6.43115	SUBCELLULAR LOCATION: Cell membrane {ECO:0000269|PubMed:14530274, ECO:0000269|PubMed:17035303}; Peripheral membrane protein {ECO:0000305}; Cytoplasmic side {ECO:0000305}. Membrane, coated pit {ECO:0000269|PubMed:17035303}; Peripheral membrane protein {ECO
	P17427	AP-2 complex subunit alpha-2	FVNLFPEVK	546.808	2	73.1552	25364.6	22443.1	25248.2	31431.8	26121.9	3281.21	12.5611	20782.2	20685.7	18487.1	21434.3	20347.3	1111.93	5.46473	24549.2	24466.1	22678.2	17959.8	22413.3	2677.69	11.9469	19610.5	19807.5	17407.4	20051.6	19219.2	1057.67	5.50317	SUBCELLULAR LOCATION: Cell membrane {ECO:0000269|PubMed:14530274, ECO:0000269|PubMed:17035303}; Peripheral membrane protein {ECO:0000305}; Cytoplasmic side {ECO:0000305}. Membrane, coated pit {ECO:0000269|PubMed:17035303}; Peripheral membrane protein {ECO
	P17717	UDP-glucuronosyltransferase 2B17	GAAVALNIR	442.769	2	40.3383	125143	121884	140647	124921	128149	7329.75	5.71971	109190	107994	106114	133411	114177	11158.5	9.77295	215707	186926	227031	236562	216557	18632.2	8.60387	215605	194474	194937	202049	201766	8535.35	4.23032	SUBCELLULAR LOCATION: Microsome membrane {ECO:0000305}; Single-pass membrane protein {ECO:0000305}. Endoplasmic reticulum membrane {ECO:0000305}; Single-pass membrane protein {ECO:0000305}.
	P17751	Triosephosphate isomerase	SNVNDGVAQSTR	624.302	2	13.4576	12067.6	13701.8	13551.2	14191.1	13377.9	792.622	5.92485	23042	21125.9	24100.9	21029.7	22324.6	1302.27	5.83334	8962.86	8246.55	8599.04	9135.56	8736	342.578	3.92145	19076.6	15864.6	15850.1	15850.6	16660.5	1394.98	8.37303	No information available
	P17751	Triosephosphate isomerase	TATPQQAQEVHEK	489.579	3	16.6481	75400	70512.6	70234.5	74375.3	72630.6	2288.04	3.15025	83295.1	85455.8	96193.6	83113.1	87014.4	5379.12	6.18188	50442.2	46895.7	48295.3	46052.3	47921.4	1661.3	3.46671	80731.5	61987.6	70961.9	67311.7	70248.2	6842.34	9.74023	No information available
	P17751	Triosephosphate isomerase	TATPQQAQEVHEK	733.865	2	16.6478	10284.3	11078.4	11915.6	17453	12682.8	2813.84	22.1862	18529.4	15322.9	20435.4	15632	17479.9	2115.63	12.1032	7747.8	8144.89	8122.79	8261.45	8069.23	192.909	2.39068	13166.4	13351.2	12840.2	11896.7	12813.6	560.135	4.3714	No information available
	P17751	Triosephosphate isomerase	VVLAYEPVWAIGTGK	534.968	3	82.4946	83398	80949.5	61794.9	63928.4	72517.7	9724.09	13.4093	98658.9	90127.6	100754	90297.2	94959.4	4804.86	5.05991	51999.3	45988.6	50316.8	46130.9	48608.9	2618.13	5.38611	81865.2	69886.7	78804	72883.8	75860	4724.07	6.22736	No information available
	P17751	Triosephosphate isomerase	VVLAYEPVWAIGTGK	801.948	2	82.4959	182195	179999	137281	142138	160403	20779.1	12.9543	220174	218797	212232	199675	212720	8106.99	3.81111	120477	108959	104589	101438	108866	7215.99	6.62834	179321	166273	165959	161364	168229	6692.23	3.97804	No information available
	P18242	Cathepsin D	VSSLPTVYLK	553.826	2	56.6751	61656.8	66802.8	66726.2	70667.4	66463.3	3200.07	4.81479	88738.5	91973.8	85492.5	91353.1	89389.5	2556.59	2.86006	49400.8	43652.7	48560.2	45105.3	46679.8	2376.03	5.09006	66238.1	62694.6	59699.4	61565.3	62549.4	2383.19	3.8101	SUBCELLULAR LOCATION: Lysosome. Melanosome {ECO:0000250}. Secreted, extracellular space {ECO:0000250}.
	P18572	Basigin	SEINVEGPPR	549.283	2	32.9334	21952.9	24104	23093.5	28471.5	24405.5	2467.78	10.1116	22579.2	20300.6	21911	22907.5	21924.6	1004	4.57935	26984.9	28048.8	26806.5	24840.1	26670.1	1158.39	4.34343	28814.9	24866.7	26860	28671.6	27303.3	1603.98	5.87467	SUBCELLULAR LOCATION: Cell membrane {ECO:0000269|PubMed:12601063}; Single-pass type I membrane protein. Melanosome {ECO:0000250|UniProtKB:P35613}. Note=Identified by mass spectrometry in melanosome fractions from stage I to stage IV (By similarity). In sp
	P18572	Basigin	YVVVSTPEK	511.282	2	30.417	28610	32917.1	30072.7	29241.5	30210.3	1646.6	5.45045	25039.7	23928.9	26001.1	26912.5	25470.6	1109.4	4.3556	31804.8	29858.1	32380.9	31146.5	31297.6	938.863	2.9998	36569.1	31299.3	28304.3	31309.6	31870.6	2976.37	9.33894	SUBCELLULAR LOCATION: Cell membrane {ECO:0000269|PubMed:12601063}; Single-pass type I membrane protein. Melanosome {ECO:0000250|UniProtKB:P35613}. Note=Identified by mass spectrometry in melanosome fractions from stage I to stage IV (By similarity). In sp
	P18760	Cofilin-1	EILVGDVGQTVDDPYTTFVK	1098.56	2	80.7351	22759.8	23749	22732.9	20548	22447.4	1170.56	5.21467	34137.9	36214.9	26728.2	25787.1	30717	4531.68	14.753	12891.7	12968.8	11925.7	9650.9	11859.3	1339.61	11.2959	20670.3	19955.5	17177.1	15775.3	18394.6	1997.37	10.8585	SUBCELLULAR LOCATION: Nucleus matrix {ECO:0000250|UniProtKB:P10668}. Cytoplasm, cytoskeleton {ECO:0000250|UniProtKB:P10668}. Cell projection, ruffle membrane {ECO:0000250}; Peripheral membrane protein {ECO:0000250|UniProtKB:P10668}; Cytoplasmic side {ECO:
	P19096	Fatty acid synthase	ALIAEATK	408.745	2	23.9304	102739	100980	95743.8	105612	101269	3592.97	3.54796	79727.1	70160.7	85363.1	89612.8	81215.9	7282.56	8.96691	80174.7	85582	90995.9	82016.4	84692.2	4126	4.87176	164432	110483	145529	149328	142443	19760.3	13.8724	SUBCELLULAR LOCATION: Cytoplasm {ECO:0000250}. Melanosome {ECO:0000250}.
	P19096	Fatty acid synthase	AQVEDAFR	468.233	2	31.993	93285.1	98253.1	98030.3	113941	100877	7798.77	7.73094	72501.2	72626.8	83188.4	80639.6	77239	4761.25	6.16431	82851.9	82361.7	81023	80345.4	81645.5	1005.75	1.23185	146133	123176	149795	140469	139893	10207.5	7.2966	SUBCELLULAR LOCATION: Cytoplasm {ECO:0000250}. Melanosome {ECO:0000250}.
	P19096	Fatty acid synthase	AVAHILGIR	475.301	2	40.82	18146.5	15800.7	14415.5	18717.6	16770	1744.35	10.4016	16072.3	14286.8	13761.2	16011.6	15033	1026.17	6.82609	15095.8	12903.5	18061.9	15424.7	15371.5	1830.84	11.9106	23714.5	26148.4	25983.7	19730.8	23894.4	2589.1	10.8356	SUBCELLULAR LOCATION: Cytoplasm {ECO:0000250}. Melanosome {ECO:0000250}.
	P19096	Fatty acid synthase	DTSFEQHVLLHTGGK	417.964	4	47.6911	6167.15	6097.41	5669.65	7324.6	6314.7	613.385	9.7136	6441.05	7050.66	7299.2	7236.7	7006.9	339.246	4.8416	5453.27	5289.43	7179.12	6122.22	6011.01	743.069	12.3618	9334.82	11685.9	12687.5	13321.6	11757.5	1515.41	12.8889	SUBCELLULAR LOCATION: Cytoplasm {ECO:0000250}. Melanosome {ECO:0000250}.
	P19096	Fatty acid synthase	EDTQVADVTTSR	661.315	2	27.5602	55396.6	59843	54697.5	71569.3	60376.6	6756.76	11.191	50963.7	52431	52936.2	54131.2	52615.5	1136.06	2.15917	49536.3	51339.4	49775.4	51780.6	50607.9	968.454	1.91364	100057	89795.9	94768.7	91620.4	94060.4	3892.17	4.13795	SUBCELLULAR LOCATION: Cytoplasm {ECO:0000250}. Melanosome {ECO:0000250}.
	P19096	Fatty acid synthase	EEEPEAVLPGAQPTLISAISK	727.055	3	78.9617	47044.2	44341.4	42276	46928.6	45147.5	1978.97	4.38333	38066.9	36803	38652.5	33982.8	36876.3	1799.29	4.87926	36799.6	41326.3	38782.8	36492.8	38350.4	1929.94	5.03239	43184.3	53938.6	64335.1	54603.7	54015.4	7485.98	13.859	SUBCELLULAR LOCATION: Cytoplasm {ECO:0000250}. Melanosome {ECO:0000250}.
	P19096	Fatty acid synthase	EGGFLLVHTVLK	438.259	3	68.1933	36908.1	41069.5	42475.5	4810.77	31315.9	15439.1	49.3011	34930.7	36401.4	39790.9	41514.7	38159.4	2618.92	6.8631	25054.7	23340	32084.5	27887.4	27091.6	3308.53	12.2124	75098.8	74583.7	71431.8	78692.6	74951.7	2575.9	3.43675	SUBCELLULAR LOCATION: Cytoplasm {ECO:0000250}. Melanosome {ECO:0000250}.
	P19096	Fatty acid synthase	EQTAHAFVNVLTR	495.932	3	53.1804	45005.8	41841.2	42994.7	50820.6	45165.6	3455.75	7.65128	35763.6	35485.8	39018.5	37136.5	36851.1	1398.75	3.79568	30727.9	36458.2	38311.1	37097	35648.6	2917.83	8.18499	62028.2	65621.3	64417.2	63288.2	63838.7	1331.66	2.08598	SUBCELLULAR LOCATION: Cytoplasm {ECO:0000250}. Melanosome {ECO:0000250}.
	P19096	Fatty acid synthase	FDASFFGVHPK	417.877	3	63.221	36264.8	32178.2	35816.2	33286.4	34386.4	1707.27	4.96495	27605.8	32191.1	29247	31500.1	30136	1821.84	6.04539	28982.8	30881.4	26739.2	28013.1	28654.1	1512.15	5.27726	56623.7	51192.1	58749.6	53207.7	54943.3	2932.39	5.33712	SUBCELLULAR LOCATION: Cytoplasm {ECO:0000250}. Melanosome {ECO:0000250}.
	P19096	Fatty acid synthase	GTPLISPHIK	531.819	2	37.269	11693.3	14019.9	8852.76	17487.5	13013.4	3165.6	24.3258	10820.7	11475.8	9362.44	12532	11047.7	1148.7	10.3976	10828.6	9940.07	10748.3	9715.81	10308.2	487.58	4.73003	19734.8	23330.8	23933.5	23754.7	22688.4	1719.28	7.57779	SUBCELLULAR LOCATION: Cytoplasm {ECO:0000250}. Melanosome {ECO:0000250}.
	P19096	Fatty acid synthase	GYTVLGVEGR	525.782	2	45.8084	114364	109223	115468	124963	116004	5683.96	4.89978	87394.3	87077.1	82610.8	93309.7	87597.9	3801.58	4.33981	98990.8	95977.2	94339.3	98987.5	97073.7	2001.08	2.0614	143462	143816	159608	156763	150912	7343.63	4.86616	SUBCELLULAR LOCATION: Cytoplasm {ECO:0000250}. Melanosome {ECO:0000250}.
	P19096	Fatty acid synthase	LDPGSPELQQVLK	712.393	2	61.2242	90787.5	89265.6	94394.7	95899	92586.7	2669.58	2.88333	77673.8	78312	74364.8	74300.2	76162.7	1844.21	2.4214	84511	69325.3	69569.7	67785	72797.8	6797.16	9.33705	137621	135939	125790	126926	131569	5260.17	3.99804	SUBCELLULAR LOCATION: Cytoplasm {ECO:0000250}. Melanosome {ECO:0000250}.
	P19096	Fatty acid synthase	LFDHPEVPTPPESASVSR	655.662	3	54.1181	133493	111127	139138	132055	128953	10627.1	8.24104	118747	125845	104417	112431	115360	7901.59	6.84951	124527	113885	101741	109542	112424	8231.92	7.32222	213331	189016	189174	198487	197502	9910.76	5.01806	SUBCELLULAR LOCATION: Cytoplasm {ECO:0000250}. Melanosome {ECO:0000250}.
	P19096	Fatty acid synthase	LSPDAIPGK	449.256	2	31.0448	161875	159277	146949	190271	164593	15861.3	9.63666	132000	128113	130886	141139	133034	4888.72	3.67478	144293	133462	143568	143912	141309	4537.5	3.21106	253054	219169	252269	236025	240129	13879.9	5.78016	SUBCELLULAR LOCATION: Cytoplasm {ECO:0000250}. Melanosome {ECO:0000250}.
	P19096	Fatty acid synthase	LTQGEVYK	469.253	2	21.5754	34966.2	30763.9	35616.2	36787.5	34533.4	2272.11	6.57944	33611.5	30319.9	38966.6	31977.8	33718.9	3245.54	9.62529	28141.4	28389.8	28691.7	28916	28534.7	293.989	1.03028	64199.5	47231.3	54311.2	50714	54114	6338.11	11.7125	SUBCELLULAR LOCATION: Cytoplasm {ECO:0000250}. Melanosome {ECO:0000250}.
	P19096	Fatty acid synthase	TDSATDTTAPK	554.262	2	10.4109	20441.8	22137.7	21340.5	23473.7	21848.4	1113.75	5.0976	18902.5	17733.1	21130.2	18642.5	19102	1248.85	6.53776	17393.7	17837	18648	17645.1	17881	469.94	2.62816	36394.7	27791.2	31025.7	31785.1	31749.1	3072.9	9.67867	SUBCELLULAR LOCATION: Cytoplasm {ECO:0000250}. Melanosome {ECO:0000250}.
	P19096	Fatty acid synthase	TGTVALEVR	473.272	2	33.7504	105074	110739	109240	121518	111643	6067.55	5.43479	86123.4	82246.7	88438.8	95028.2	87959.3	4642.29	5.27778	91926.4	92152.6	93032.8	96094	93301.5	1664.42	1.78392	173681	149001	160965	159357	160751	8764.37	5.45214	SUBCELLULAR LOCATION: Cytoplasm {ECO:0000250}. Melanosome {ECO:0000250}.
	P19096	Fatty acid synthase	TLEAVQDLLEQGR	736.391	2	78.3671	78268.3	77259.8	75404.5	90038.4	80242.7	5748.05	7.16333	59423.2	64396.6	73154.2	64796.6	65442.6	4929.85	7.53308	62144.1	61988.5	67495.5	67492.9	64780.3	2714.53	4.19037	90281.2	113090	112013	105469	105213	9101.08	8.65011	SUBCELLULAR LOCATION: Cytoplasm {ECO:0000250}. Melanosome {ECO:0000250}.
	P19096	Fatty acid synthase	VAASVDLITK	508.803	2	43.0663	76990.9	79165.6	83847.2	87869.2	81968.2	4212.49	5.13917	67095.9	65356.5	62959.4	78040.8	68363.2	5777.21	8.45076	59681.1	55889.7	62408.2	66978.5	61239.4	4041.99	6.60031	117193	134879	132473	125380	127481	6890.18	5.40485	SUBCELLULAR LOCATION: Cytoplasm {ECO:0000250}. Melanosome {ECO:0000250}.
	P19096	Fatty acid synthase	VAEVLAGEGHLYSR	500.932	3	45.7926	30620.8	27830.6	31019.9	36708.8	31545	3224.56	10.2221	37159.9	27589	31737.6	32997.3	32371	3413.03	10.5435	22819.8	22990.1	23582.7	22584.4	22994.3	369.033	1.60489	54237.2	50241.1	54481.9	59231.3	54547.9	3185.24	5.83934	SUBCELLULAR LOCATION: Cytoplasm {ECO:0000250}. Melanosome {ECO:0000250}.
	P19096	Fatty acid synthase	VLEALLPLK	498.329	2	70.3896	165916	143410	167037	195697	168015	18554.3	11.0432	125736	126877	139041	136444	132025	5805.13	4.397	132998	100462	133840	119986	121822	13499.4	11.0812	282135	244400	264957	236020	256878	17985.6	7.00161	SUBCELLULAR LOCATION: Cytoplasm {ECO:0000250}. Melanosome {ECO:0000250}.
	P19096	Fatty acid synthase	VSDLLLSTDER	624.328	2	49.7726	104368	112031	117315	122912	114157	6836.58	5.98878	101100	96100.9	99530.8	103200	99982.9	2591.94	2.59238	91489.9	86911	90785.2	89254	89610	1755.45	1.95899	128657	165108	170354	170096	158554	17387	10.966	SUBCELLULAR LOCATION: Cytoplasm {ECO:0000250}. Melanosome {ECO:0000250}.
	P19096	Fatty acid synthase	VSVHIIEGDHR	421.226	3	30.0052	16158.1	16113.5	15324.3	13767.2	15340.8	967.126	6.30428	14171.2	13866	13812.4	13729.1	13894.7	166.936	1.20144	14341.8	13916.5	13377.7	14400.7	14009.2	409.662	2.92424	24734.6	24557.5	24275.6	27016.5	25146	1092.23	4.34353	SUBCELLULAR LOCATION: Cytoplasm {ECO:0000250}. Melanosome {ECO:0000250}.
	P19096	Fatty acid synthase	VTAIYIDPATHR	452.914	3	43.1685	40343.5	40999.3	43966.1	34279.9	39897.2	3518.66	8.81931	35902.2	37445.7	32827.8	33748.2	34981	1808.3	5.16938	38343.7	36873.3	36777.4	39232.3	37806.7	1030.93	2.72684	55973.9	60093.4	54228.4	57873.1	57042.2	2182.82	3.82667	SUBCELLULAR LOCATION: Cytoplasm {ECO:0000250}. Melanosome {ECO:0000250}.
	P19096	Fatty acid synthase	VTAIYIDPATHR	678.867	2	43.0924	17889.3	19303.5	20692	21141.2	19756.5	1273.21	6.44453	25280.6	24538.8	19490.4	18064	21843.4	3118.49	14.2766	13626.7	20277.3	19363.6	19007.1	18068.7	2606.08	14.4232	30958.6	37881.8	28599.4	32511.6	32487.9	3411.5	10.5009	SUBCELLULAR LOCATION: Cytoplasm {ECO:0000250}. Melanosome {ECO:0000250}.
	P19783	Cytochrome c oxidase subunit 4 isoform 1, mitochondrial	ADWSSLSR	461.225	2	40.1718	89873.9	97366.3	85609.4	91437.9	91071.9	4213.9	4.62701	98201	94441.8	94618.7	96345.6	95901.8	1521.61	1.58663	104297	102127	106230	104929	104396	1483.66	1.42118	80807.3	94338.7	103903	102219	95316.8	9121.84	9.57003	SUBCELLULAR LOCATION: Mitochondrion inner membrane.
	P19783	Cytochrome c oxidase subunit 4 isoform 1, mitochondrial	ANPIQGFSAK	516.777	2	39.3746	165763	162675	161379	181848	167916	8199.62	4.88316	180024	185090	173123	183804	180510	4653.63	2.57804	200133	202757	206068	196709	201417	3436.7	1.70626	229098	198113	205302	205014	209382	11741.3	5.60759	SUBCELLULAR LOCATION: Mitochondrion inner membrane.
	P20029	78 kDa glucose-regulated protein	IEWLESHQDADIEDFK	658.974	3	69.4294	61528.3	60740.1	51608.7	50423	56075	5084.15	9.0667	61601	57865.4	56694	53867.5	57507	2774.72	4.82501	49713.5	43930.9	44075.1	42246.4	44991.5	2819.48	6.26669	61201.9	53691.7	54231	54972.4	56024.3	3023.69	5.3971	SUBCELLULAR LOCATION: Endoplasmic reticulum lumen {ECO:0000255|PROSITE-ProRule:PRU10138, ECO:0000269|PubMed:21992152}. Melanosome {ECO:0000250|UniProtKB:P11021}. Cytoplasm {ECO:0000269|PubMed:21992152}.
	P20029	78 kDa glucose-regulated protein	ITITNDQNR	537.781	2	21.7294	36644.3	40006.9	45837.9	35869.2	39589.6	3928.49	9.92303	66886.1	62536.6	69286.9	65602	66077.9	2435.08	3.68517	38010.4	33662.2	38662.6	30849.4	35296.1	3207.17	9.08646	73457.6	56589	47810.3	65133.3	60747.5	9558.31	15.7345	SUBCELLULAR LOCATION: Endoplasmic reticulum lumen {ECO:0000255|PROSITE-ProRule:PRU10138, ECO:0000269|PubMed:21992152}. Melanosome {ECO:0000250|UniProtKB:P11021}. Cytoplasm {ECO:0000269|PubMed:21992152}.
	P20029	78 kDa glucose-regulated protein	ITPSYVAFTPEGER	522.931	3	57.8823	46463.1	44539.9	41353.5	52353.3	46177.4	4005.45	8.67404	40403.2	31322.2	39559.1	41912.7	38299.3	4115.53	10.7457	32899.7	36911.6	34299.2	36852.6	35240.8	1714.38	4.86476	31117.2	33487.1	39479.4	38219.6	35575.8	3408.41	9.58068	SUBCELLULAR LOCATION: Endoplasmic reticulum lumen {ECO:0000255|PROSITE-ProRule:PRU10138, ECO:0000269|PubMed:21992152}. Melanosome {ECO:0000250|UniProtKB:P11021}. Cytoplasm {ECO:0000269|PubMed:21992152}.
	P20029	78 kDa glucose-regulated protein	ITPSYVAFTPEGER	783.893	2	57.8442	245478	243524	245637	280134	253693	15288.1	6.02621	233921	228901	223805	218324	226238	5802.31	2.5647	196605	197525	178169	188401	190175	7788.5	4.09543	172918	211376	217711	201646	200913	17145.5	8.5338	SUBCELLULAR LOCATION: Endoplasmic reticulum lumen {ECO:0000255|PROSITE-ProRule:PRU10138, ECO:0000269|PubMed:21992152}. Melanosome {ECO:0000250|UniProtKB:P11021}. Cytoplasm {ECO:0000269|PubMed:21992152}.
	P20029	78 kDa glucose-regulated protein	LTPEEIER	493.761	2	33.7829	320630	315891	314097	350701	325330	14841.5	4.56198	311406	303516	327733	339444	320525	13985.3	4.36324	259104	253465	253995	256744	255827	2264.88	0.885318	265576	288660	321817	310953	296751	21606.4	7.28097	SUBCELLULAR LOCATION: Endoplasmic reticulum lumen {ECO:0000255|PROSITE-ProRule:PRU10138, ECO:0000269|PubMed:21992152}. Melanosome {ECO:0000250|UniProtKB:P11021}. Cytoplasm {ECO:0000269|PubMed:21992152}.
	P20029	78 kDa glucose-regulated protein	NELESYAYSLK	658.822	2	61.26	33526.5	30999.1	33571.5	34381.3	33119.6	1270.67	3.8366	53912.2	44015	44881.9	36566	44843.8	6153.15	13.7213	24270.9	23842.2	24384.4	22016.7	23628.5	952.327	4.03041	38613.5	35308.1	34985.7	31600.5	35127	2482.17	7.06628	SUBCELLULAR LOCATION: Endoplasmic reticulum lumen {ECO:0000255|PROSITE-ProRule:PRU10138, ECO:0000269|PubMed:21992152}. Melanosome {ECO:0000250|UniProtKB:P11021}. Cytoplasm {ECO:0000269|PubMed:21992152}.
	P20029	78 kDa glucose-regulated protein	TWNDPSVQQDIK	715.849	2	45.5842	75010.9	85885	82437.6	84518.5	81963	4197.3	5.12098	81281	79799.2	76695.4	75616.7	78348.1	2285.78	2.91747	65989.7	66172	53944.4	61188.7	61823.7	4968.66	8.03682	77336.1	73841	72602.4	75520.6	74825	1781.71	2.38117	SUBCELLULAR LOCATION: Endoplasmic reticulum lumen {ECO:0000255|PROSITE-ProRule:PRU10138, ECO:0000269|PubMed:21992152}. Melanosome {ECO:0000250|UniProtKB:P11021}. Cytoplasm {ECO:0000269|PubMed:21992152}.
	P20108	Thioredoxin-dependent peroxide reductase, mitochondrial	DYGVLLESAGIALR	738.906	2	88.7497	56135.6	59789.5	62521.8	20401.6	49712.1	17073.4	34.3446	57524.3	51468.9	43479.8	51827.5	51075.1	5000.06	9.78962	51186.1	43243.1	36218.2	57092.2	46934.9	7901.3	16.8346	40709.2	48272.8	36742.6	51434.4	44289.7	5845.72	13.1988	SUBCELLULAR LOCATION: Mitochondrion {ECO:0000269|PubMed:9497357}. Cytoplasm {ECO:0000250|UniProtKB:P30048}. Early endosome {ECO:0000250|UniProtKB:P30048}. Note=Localizes to early endosomes in a RPS6KC1-dependent manner. {ECO:0000250|UniProtKB:P30048}.
	P20108	Thioredoxin-dependent peroxide reductase, mitochondrial	ELSLDDFK	483.742	2	60.3411	78346.9	74277.1	75930	85880.6	78608.6	4440.91	5.64939	69876.5	76675.6	78338.9	77024	75478.8	3293.38	4.36332	73245.7	69906.2	76276.5	72472.2	72975.2	2271.75	3.11304	87406.4	70322.2	73458	71686.4	75718.3	6839.12	9.03233	SUBCELLULAR LOCATION: Mitochondrion {ECO:0000269|PubMed:9497357}. Cytoplasm {ECO:0000250|UniProtKB:P30048}. Early endosome {ECO:0000250|UniProtKB:P30048}. Note=Localizes to early endosomes in a RPS6KC1-dependent manner. {ECO:0000250|UniProtKB:P30048}.
	P20108	Thioredoxin-dependent peroxide reductase, mitochondrial	HLSVNDLPVGR	402.891	3	45.985	45424.9	44002.8	41383.8	57876.6	47172	6348.01	13.4572	54837.3	50835.1	48925.1	57772.9	53092.6	3442.87	6.48465	47408.8	41766.4	44964.8	47667.1	45451.8	2374.7	5.22465	57067.9	43650.4	58890.7	57482.5	54272.9	6170	11.3685	SUBCELLULAR LOCATION: Mitochondrion {ECO:0000269|PubMed:9497357}. Cytoplasm {ECO:0000250|UniProtKB:P30048}. Early endosome {ECO:0000250|UniProtKB:P30048}. Note=Localizes to early endosomes in a RPS6KC1-dependent manner. {ECO:0000250|UniProtKB:P30048}.
	P20108	Thioredoxin-dependent peroxide reductase, mitochondrial	HLSVNDLPVGR	603.833	2	45.9933	15113.7	17508.9	20255.5	19317.2	18048.8	1961.16	10.8659	22693.9	26590.5	20202.5	23361.3	23212	2278.25	9.81493	15810	15607.3	15827.2	16485.4	15932.5	330.752	2.07596	21085.4	22164.7	19003.5	20368.1	20655.4	1148.29	5.55929	SUBCELLULAR LOCATION: Mitochondrion {ECO:0000269|PubMed:9497357}. Cytoplasm {ECO:0000250|UniProtKB:P30048}. Early endosome {ECO:0000250|UniProtKB:P30048}. Note=Localizes to early endosomes in a RPS6KC1-dependent manner. {ECO:0000250|UniProtKB:P30048}.
	P20152	Vimentin	ILLAELEQLK	585.361	2	79.6335	76903.7	81033.9	91741.3	35902.6	71395.4	21195.1	29.687	61689.7	70947	69815.2	67364	67454	3571.11	5.29415	40291.4	34832.5	39661	38106.1	38222.7	2112.75	5.52747	35536.1	28262.6	30831.4	29228.6	30964.7	2794.22	9.0239	SUBCELLULAR LOCATION: Cytoplasm {ECO:0000250}.
	P20852	Cytochrome P450 2A5	STQAPQDIDVSPR	707.352	2	35.1184	20366.6	23252.9	22618.9	30445.7	24171	3778.13	15.6308	38423.1	38970.5	37327.2	38549	38317.5	606.581	1.58304	23629.6	24621.8	23070.9	24177.8	23875	582.284	2.43888	24564.6	20956.7	21497.3	20588.5	21901.8	1570.99	7.17289	SUBCELLULAR LOCATION: Endoplasmic reticulum membrane; Peripheral membrane protein. Microsome membrane; Peripheral membrane protein.
	P21981	Protein-glutamine gamma-glutamyltransferase 2	DLYLENPEIK	617.322	2	55.7172	48064.9	42427.3	41877	45181.9	44387.8	2464.74	5.55273	63304.6	58432.9	57611.6	45907.4	56314.1	6390.2	11.3474	7518.07	8824.57	7665.24	11178	8796.48	1465.14	16.656	9256.09	12443.8	13567.5	15712.2	12744.9	2331.52	18.2938	No information available
	P21981	Protein-glutamine gamma-glutamyltransferase 2	LTLYFEGR	499.769	2	59.5574	88149.7	92824.9	106491	37204.3	81167.6	26261.7	32.3549	84118.3	87803.1	95943.4	108097	93990.5	9199.91	9.78813	17449.4	15895.9	16222.4	23868	18358.9	3232.99	17.6099	30333.6	33549.3	35479	36161.1	33880.7	2260.88	6.67305	No information available
	P21981	Protein-glutamine gamma-glutamyltransferase 2	SVEVSDPVPAGDLVK	756.401	2	55.4522	97832.9	105346	106934	115246	106340	6185.11	5.81637	112200	119384	112369	111039	113748	3294	2.89586	25725.1	21964.2	22863.6	23345.1	23474.5	1390.7	5.92431	41200.6	41575.1	37471.5	40707.1	40238.6	1626.97	4.0433	No information available
	P21981	Protein-glutamine gamma-glutamyltransferase 2	YPEGSPEER	532.238	2	19.9014	32371	30928.8	33202.5	35780.6	33070.7	1763.38	5.33216	35648.2	39775.6	40720.9	37610.7	38438.9	1966.51	5.11595	6273.19	8392.54	6153.01	8923.19	7435.48	1237.43	16.6422	8169.47	10792	11130.1	13697.6	10947.3	1958.19	17.8874	No information available
	P23116	Eukaryotic translation initiation factor 3 subunit A	FSVLQYVVPEVK	704.398	2	87.8439	20418.3	22813.9	14975.5	24452.8	20665.1	3584.56	17.3459	18417.5	18761.6	16947.2	17651.7	17944.5	702.11	3.91268	18152.9	13509.6	14637.4	13684.1	14996	1872.53	12.4869	16061.4	17710.2	13274.9	16139.7	15796.5	1597.54	10.1132	SUBCELLULAR LOCATION: Cytoplasm {ECO:0000255|HAMAP-Rule:MF_03000}. Cytoplasm, cytoskeleton, microtubule organizing center, centrosome {ECO:0000269|PubMed:9372446}. Nucleus {ECO:0000269|PubMed:9372446}. Note=Centrosomin-A is found in the centrosome. Centro
	P23116	Eukaryotic translation initiation factor 3 subunit A	LLLTPWVK	485.31	2	73.9975	11877	14535	14555.7	15698.2	14166.5	1403.14	9.90464	13672.7	12133.3	11287	11879.9	12243.2	880.621	7.19273	11614.2	12862.4	11181.7	10562.7	11555.2	842.146	7.28799	10232.7	10500.1	11846.2	10638.8	10804.5	618.9	5.72819	SUBCELLULAR LOCATION: Cytoplasm {ECO:0000255|HAMAP-Rule:MF_03000}. Cytoplasm, cytoskeleton, microtubule organizing center, centrosome {ECO:0000269|PubMed:9372446}. Nucleus {ECO:0000269|PubMed:9372446}. Note=Centrosomin-A is found in the centrosome. Centro
	P23492	Purine nucleoside phosphorylase	AAAQTLER	430.235	2	14.1071	61098	62293.5	56184	78156.4	64433	8247.39	12.7999	61866.6	56004.3	71802.9	60723.7	62599.4	5750.12	9.18558	46278.8	42050.1	50330.2	44707	45841.5	3000.06	6.54441	57709.3	38172.8	49872.7	48265.2	48505	6953.46	14.3355	SUBCELLULAR LOCATION: Cytoplasm, cytoskeleton {ECO:0000250}.
	P23492	Purine nucleoside phosphorylase	VFGFSLITNK	563.319	2	76.817	52875.4	49018.6	54935.4	37231.4	48515.2	6852.13	14.1237	60001.3	55428.6	64304.7	57505.1	59309.9	3307.1	5.57597	30954.1	28940	23231.7	33112.7	29059.6	3674.08	12.6432	25120.3	43021.3	44691.7	40178	38252.8	7751.86	20.2648	SUBCELLULAR LOCATION: Cytoplasm, cytoskeleton {ECO:0000250}.
	P23589	Carbonic anhydrase 5A, mitochondrial	LVDVLPEVR	520.311	2	58.8935	17736.8	12885.1	21047.3	22117.9	18446.8	3594.3	19.4847	18631.6	15187.9	19416.9	20130.1	18341.6	1896.35	10.3391	45820.8	42708.9	45873.7	39952.1	43588.9	2459.83	5.64326	37022.1	35440.3	40183.6	37733.4	37594.8	1709.6	4.54744	SUBCELLULAR LOCATION: Mitochondrion.
	P23589	Carbonic anhydrase 5A, mitochondrial	TPVEVSPSQLSTFR	774.407	2	61.028	7627.38	7692.8	8821.6	7224.42	7841.55	593.578	7.56965	5231.57	6206.75	8069.44	9088.51	7149.07	1514.37	21.1828	14078.3	15653.3	9237.28	13368.4	13084.3	2370.02	18.1134	12678.4	14940.8	9609.06	10576.8	11951.3	2051.9	17.1689	SUBCELLULAR LOCATION: Mitochondrion.
	P23591	GDP-L-fucose synthase	ILVTGGSGLVGR	564.84	2	46.2659	21132.9	20084.5	20882.6	24142	21560.5	1539.89	7.14219	20886.2	20609.3	16566	22641.2	20175.7	2224.91	11.0277	14855.6	15583.6	15195.7	15693.8	15332.2	331.591	2.16271	17623.4	16514.6	16259	17511.5	16977.1	598.521	3.52545	No information available
	P24270	Catalase	DYPLIPVGK	501.287	2	56.1516	352640	325665	349155	394104	355391	24641.4	6.93359	299045	358079	316459	341450	328759	22665.8	6.89435	559053	525356	578813	538896	550530	20258.5	3.67982	441138	460505	443788	482060	456873	16327.8	3.57381	SUBCELLULAR LOCATION: Peroxisome.
	P24270	Catalase	EAETFPFNPFDLTK	828.401	2	94.148	268152	270563	245133	267064	262728	10237.4	3.89658	197103	216434	211322	193762	204655	9471.97	4.62825	467904	448334	407857	369108	423301	38050.7	8.98905	387494	316662	360636	302778	341893	33901.7	9.91591	SUBCELLULAR LOCATION: Peroxisome.
	P24270	Catalase	FSTVTGESGSADTVR	757.36	2	33.3	19313.3	19799.9	18433.8	23216	20190.8	1813.96	8.98412	27771.8	25625.4	28306.4	28294.4	27499.5	1103.31	4.0121	34273.5	35519.9	30190.8	32890.6	33218.7	1980.14	5.96092	43038.2	37862.1	35470.3	35948.6	38079.8	2999.34	7.87646	SUBCELLULAR LOCATION: Peroxisome.
	P24270	Catalase	GAGAFGYFEVTHDITR	580.95	3	70.5295	144201	132069	125651	14997.2	104230	51947.2	49.8392	75652.5	102003	76683.2	94029.9	87092.3	11288.2	12.9611	237407	197700	155569	181048	192931	29740.5	15.4151	113229	143949	132101	147407	134171	13357	9.95517	SUBCELLULAR LOCATION: Peroxisome.
	P24270	Catalase	GAGAFGYFEVTHDITR	870.921	2	70.5314	27154.9	24866.1	25523.7	3729.57	20318.6	9613.84	47.3155	23953.1	24420.2	19930.6	18903.6	21801.9	2417.93	11.0905	35893.1	38220.1	29124.8	39262.3	35625.1	3946.15	11.0769	26952.8	36295.8	24247.4	29335.7	29207.9	4470.63	15.3062	SUBCELLULAR LOCATION: Peroxisome.
	P24270	Catalase	LAQEDPDYGLR	638.812	2	38.439	221111	223961	225164	259550	232447	15717.2	6.76165	221637	205294	222187	199089	212052	10103.2	4.76449	412961	384367	388770	393025	394781	10933.7	2.76957	231724	273760	272615	272425	262631	17851.4	6.79712	SUBCELLULAR LOCATION: Peroxisome.
	P24270	Catalase	LFAYPDTHR	560.283	2	37.6867	51210.9	56728	48956.5	62085.9	54745.3	5094.55	9.30592	55831.9	48480.1	48599.9	52431.6	51335.9	3043.67	5.92893	85922	88025.4	86388.7	97663.9	89500	4777.72	5.33824	61391	73474.7	68881.8	73159	69226.6	4874.05	7.04071	SUBCELLULAR LOCATION: Peroxisome.
	P24270	Catalase	NFTDVHPDYGAR	464.549	3	38.472	50579.1	53085.9	52193.3	54849.3	52676.9	1542.83	2.92885	75592.6	66980.3	70951.7	68170.6	70423.8	3313.98	4.70577	79289.6	76459.9	85708.1	74067.6	78881.3	4353.35	5.51887	101813	91988.7	95922.5	96231.1	96488.9	3499.63	3.62698	SUBCELLULAR LOCATION: Peroxisome.
	P24270	Catalase	NLPVGEAGR	456.749	2	24.4532	406013	416310	380530	469674	418132	32483.4	7.7687	348584	358430	381481	415331	375956	25677.3	6.82987	667615	670450	696551	671716	676583	11623.9	1.71803	548108	468607	549875	542862	527363	34020.9	6.45114	SUBCELLULAR LOCATION: Peroxisome.
	P24369	Peptidyl-prolyl cis-trans isomerase B	DVIIVDSGK	473.266	2	33.5464	120184	130799	122821	106152	119989	8893.61	7.41202	103012	102096	107412	123362	108970	8548.6	7.84488	84151.4	88601.7	95371.5	94510.8	90658.9	4572.33	5.04344	97993.4	108807	95948.1	107148	102474	5581.4	5.44665	SUBCELLULAR LOCATION: Endoplasmic reticulum lumen {ECO:0000250|UniProtKB:P23284}. Melanosome {ECO:0000250|UniProtKB:P23284}.
	P24369	Peptidyl-prolyl cis-trans isomerase B	TVDNFVALATGEK	682.856	2	67.929	70365.3	77105.6	85132.9	94210.2	81703.5	8914.5	10.9108	84457.2	93480.8	85773.8	88722.4	88108.5	3464.87	3.9325	62534.4	63070.1	56717.3	59833.6	60538.9	2524.43	4.16993	98156.8	88509.5	87331.1	87837	90458.6	4464.15	4.93503	SUBCELLULAR LOCATION: Endoplasmic reticulum lumen {ECO:0000250|UniProtKB:P23284}. Melanosome {ECO:0000250|UniProtKB:P23284}.
	P24369	Peptidyl-prolyl cis-trans isomerase B	VVFGLFGK	433.76	2	70.583	264067	236151	258670	159708	229649	41715.9	18.1651	226604	224283	222647	247581	230279	10087.9	4.38074	180702	177251	188191	176094	180560	4721.08	2.61469	267543	227795	246915	228846	242775	16193.9	6.67036	SUBCELLULAR LOCATION: Endoplasmic reticulum lumen {ECO:0000250|UniProtKB:P23284}. Melanosome {ECO:0000250|UniProtKB:P23284}.
	P24456	Cytochrome P450 2D10	FGDIAPLNLPR	606.84	2	68.9296	203670	192019	204730	259078	214874	26003.5	12.1018	163840	169400	176475	171862	170395	4557.33	2.67458	290283	253377	272270	260985	269229	13890.3	5.15929	261875	235949	244996	217821	240160	15903.6	6.6221	SUBCELLULAR LOCATION: Endoplasmic reticulum membrane; Peripheral membrane protein. Microsome membrane; Peripheral membrane protein.
	P24456	Cytochrome P450 2D10	NTWDPDQPPR	613.283	2	35.3149	20731.2	23069.5	23369	26193.9	23340.9	1938.06	8.3033	26663.5	26559.7	27763.1	25210.5	26549.2	905.378	3.41019	28861	31488	28438.9	30224.3	29753.1	1199.5	4.03151	28861.3	34681.5	36779.2	33848.4	33542.6	2906.07	8.66383	SUBCELLULAR LOCATION: Endoplasmic reticulum membrane; Peripheral membrane protein. Microsome membrane; Peripheral membrane protein.
	P24472	Glutathione S-transferase A4	AILSYLAAK	475.289	2	57.8271	66508.1	66945.5	76259.1	73553.9	70816.6	4203.05	5.93512	125255	108447	113456	116742	115975	6118.06	5.27534	36512.2	30131.9	34235.8	29229.7	32527.4	2975.31	9.1471	45910.7	42811.8	50383.7	46393.2	46374.9	2691.75	5.80433	SUBCELLULAR LOCATION: Cytoplasm.
	P24547	Inosine-5'-monophosphate dehydrogenase 2	VAQGVSGAVQDK	579.809	2	20.2146	3717.45	3550.73	4679.87	5166.73	4278.69	669.791	15.6541	4641.08	4840.75	5564.15	4601.62	4911.9	387.335	7.88566	5339.96	4707.3	4000.4	3545.71	4398.34	683.272	15.5348	6181.27	5580.8	4670.52	6500.74	5733.33	696.85	12.1544	SUBCELLULAR LOCATION: Cytoplasm {ECO:0000255|HAMAP-Rule:MF_03156}. Nucleus {ECO:0000255|HAMAP-Rule:MF_03156}.
	P24549	Retinal dehydrogenase 1	VAFTGSTQVGK	547.796	2	30.861	168814	183197	173806	220495	186578	20251.2	10.854	214225	214657	210994	237035	219228	10377.8	4.73382	296629	296139	280961	292135	291466	6310.68	2.16515	314494	258054	267814	281662	280506	21340.8	7.60797	SUBCELLULAR LOCATION: Cytoplasm, cytosol {ECO:0000250|UniProtKB:P48644}.
	P25688	Uricase	DQFTTLPEVK	589.308	2	52.9175	443942	453435	451113	502081	462643	23036.7	4.97937	381084	391768	384174	385604	385657	3888.03	1.00816	563086	519074	492250	519896	523577	25377.9	4.84702	552713	503538	526676	509810	523184	19032.7	3.63786	SUBCELLULAR LOCATION: Peroxisome {ECO:0000269|PubMed:23085393}. Mitochondrion {ECO:0000269|PubMed:23085393}.
	P25688	Uricase	EEVLLPLDNPYGK	743.893	2	69.6342	403296	401964	409062	441202	413881	15997.8	3.86532	383162	360795	367435	339556	362737	15655.5	4.31592	541694	450338	462287	434777	472274	41249.6	8.73424	477549	459502	483491	433156	463424	19581.3	4.22534	SUBCELLULAR LOCATION: Peroxisome {ECO:0000269|PubMed:23085393}. Mitochondrion {ECO:0000269|PubMed:23085393}.
	P25688	Uricase	EVATSVQLTLR	608.848	2	52.4226	190425	134515	210993	96383	158079	45298.5	28.6556	108708	101683	109928	209511	132458	44598	33.6696	179655	162513	161357	262998	191631	41836.2	21.8317	199775	269474	129391	236315	208739	52022.9	24.9225	SUBCELLULAR LOCATION: Peroxisome {ECO:0000269|PubMed:23085393}. Mitochondrion {ECO:0000269|PubMed:23085393}.
	P25688	Uricase	GEYSPSVQK	497.746	2	19.8865	93963.7	87648.4	85173.1	110418	94300.9	9842.01	10.4368	146878	102261	137761	82956.4	117464	25976.1	22.1141	108313	111381	127114	116107	115729	7135.26	6.16551	131405	103065	122829	114556	117964	10463.4	8.86997	SUBCELLULAR LOCATION: Peroxisome {ECO:0000269|PubMed:23085393}. Mitochondrion {ECO:0000269|PubMed:23085393}.
	P25688	Uricase	NDEVEFVR	504.243	2	37.5467	127646	131508	120913	157336	134351	13801.7	10.2729	149280	140805	145152	153009	147062	4557.39	3.09897	156569	163830	158933	158266	159400	2699.4	1.69348	211526	190842	205537	194546	200613	8300.81	4.13773	SUBCELLULAR LOCATION: Peroxisome {ECO:0000269|PubMed:23085393}. Mitochondrion {ECO:0000269|PubMed:23085393}.
	P25688	Uricase	NTVHVLAK	441.264	2	14.5929	33315.5	36020.6	40773.7	44451.5	38640.3	4287.68	11.0964	33578.2	31565.4	40659	36151.7	35488.6	3399.05	9.57785	43557.3	42487	42604.5	47867.1	44129	2197.76	4.98031	48553.7	42285.7	47078	48542.2	46614.9	2570.51	5.51435	SUBCELLULAR LOCATION: Peroxisome {ECO:0000269|PubMed:23085393}. Mitochondrion {ECO:0000269|PubMed:23085393}.
	P25688	Uricase	TTQSGFEGFLK	607.806	2	61.2313	261101	243961	257404	279220	260421	12588.5	4.83389	234125	231376	231573	227857	231233	2230.4	0.964567	314608	280432	289545	279921	291127	14087.2	4.83887	342008	309106	294911	300172	311549	18303.2	5.87489	SUBCELLULAR LOCATION: Peroxisome {ECO:0000269|PubMed:23085393}. Mitochondrion {ECO:0000269|PubMed:23085393}.
	P26039	Talin-1	ALSTDPASPNLK	607.325	2	33.4777	10877.1	11152.4	8711.56	12340	10770.3	1309.56	12.1591	10443.5	10250.8	10091.8	11259.4	10511.4	449.466	4.276	6950.26	7406.56	7633.53	7598.78	7397.28	272.179	3.67945	8050.31	6543.09	6440.37	6792.21	6956.49	644.345	9.26249	SUBCELLULAR LOCATION: Cell projection, ruffle membrane {ECO:0000250}; Peripheral membrane protein {ECO:0000250}; Cytoplasmic side {ECO:0000250}. Cytoplasm, cytoskeleton {ECO:0000250}. Cell surface {ECO:0000269|PubMed:21768292}. Cell junction, focal adhesi
	P26039	Talin-1	GLAGAVSELLR	543.319	2	78.4659	20801.4	27518	23912.7	33237.1	26367.3	4623.94	17.5366	19085.9	26633.1	26096.8	28127.3	24985.8	3486.63	13.9545	15464.9	15605.6	15528	18485	16270.9	1279.29	7.86245	18339.9	16852.6	16265.5	16642.5	17025.1	787.682	4.62659	SUBCELLULAR LOCATION: Cell projection, ruffle membrane {ECO:0000250}; Peripheral membrane protein {ECO:0000250}; Cytoplasmic side {ECO:0000250}. Cytoplasm, cytoskeleton {ECO:0000250}. Cell surface {ECO:0000269|PubMed:21768292}. Cell junction, focal adhesi
	P26039	Talin-1	LAQAAQSSVATITR	708.894	2	38.3914	8516.24	10837.3	11558.3	14510	11355.5	2140.2	18.8473	10150.7	11102	9961.29	9839.62	10263.4	496.672	4.83926	7420.56	7683.66	6293.27	6604.93	7000.6	570.045	8.1428	6204.19	7417.2	7036.55	7244.35	6975.57	465.301	6.67044	SUBCELLULAR LOCATION: Cell projection, ruffle membrane {ECO:0000250}; Peripheral membrane protein {ECO:0000250}; Cytoplasmic side {ECO:0000250}. Cytoplasm, cytoskeleton {ECO:0000250}. Cell surface {ECO:0000269|PubMed:21768292}. Cell junction, focal adhesi
	P26043	Radixin	AFAAQEDLEK	561.277	2	36.2389	32194.8	35274.7	35687.8	37163.4	35080.2	1807.76	5.15323	33965.7	30645.8	35736.1	34819.7	33791.8	1921.23	5.68549	38177.4	44050.4	42546.4	39093.3	40966.9	2413.19	5.89059	41421.8	35067.6	37499.6	32434.7	36605.9	3307.45	9.03528	SUBCELLULAR LOCATION: Cell membrane; Peripheral membrane protein; Cytoplasmic side. Cytoplasm, cytoskeleton. Cleavage furrow. Note=Highly concentrated in the undercoat of the cell-to-cell adherens junction and the cleavage furrow in the interphase and mit
	P26043	Radixin	NQEQLAAELAEFTAK	554.949	3	84.0269	11109.3	8389.94	7296.44	8633.2	8857.23	1394.33	15.7423	10764.7	10070.1	12612.8	7976.99	10356.2	1658.45	16.0141	14407.2	12148.6	12604.6	13119.2	13069.9	844.996	6.46519	13890.9	10454.7	12148.4	7469.24	10990.8	2368.53	21.55	SUBCELLULAR LOCATION: Cell membrane; Peripheral membrane protein; Cytoplasmic side. Cytoplasm, cytoskeleton. Cleavage furrow. Note=Highly concentrated in the undercoat of the cell-to-cell adherens junction and the cleavage furrow in the interphase and mit
	P26150	3 beta-hydroxysteroid dehydrogenase/Delta 5-->4-isomerase type 3	EQFFNLGTSIK	642.335	2	68.5384	16264.8	16726.4	16607.7	16935.3	16633.5	243.061	1.46127	17265.7	15664.4	17073.1	17294.2	16824.3	675.088	4.01257	25992.2	25327.4	25976.9	23195.5	25123	1144.74	4.55654	24261.7	21394.2	22433.7	20910.7	22250.1	1285.21	5.77619	SUBCELLULAR LOCATION: Endoplasmic reticulum membrane; Single-pass membrane protein. Mitochondrion membrane; Single-pass membrane protein.
	P26150	3 beta-hydroxysteroid dehydrogenase/Delta 5-->4-isomerase type 3	IIQLLVQEK	542.342	2	56.8692	24693.8	26729.3	24689.4	26173.2	25571.4	901.518	3.52549	23427.3	23623.7	23301.2	31589.3	25485.4	3525.99	13.8353	38433.8	31006.7	44155.4	45602.1	39799.5	5740.68	14.424	27630.1	38095.6	33367.9	34262.5	33339	3744.02	11.2301	SUBCELLULAR LOCATION: Endoplasmic reticulum membrane; Single-pass membrane protein. Mitochondrion membrane; Single-pass membrane protein.
	P26150	3 beta-hydroxysteroid dehydrogenase/Delta 5-->4-isomerase type 3	SQFLSNTIIK	575.827	2	56.0445	18164.7	20461.9	20609.6	19442.5	19669.7	978.229	4.97329	19293.5	22938.6	21938.1	21979.6	21537.4	1355.97	6.29589	34041.8	30230.9	29660.2	28820.5	30688.3	2000.05	6.51729	25196.3	29650.8	28301.5	30977.6	28531.6	2145.48	7.51969	SUBCELLULAR LOCATION: Endoplasmic reticulum membrane; Single-pass membrane protein. Mitochondrion membrane; Single-pass membrane protein.
	P26443	Glutamate dehydrogenase 1, mitochondrial	GASIVEDK	409.716	2	15.1789	282673	312234	306269	262388	290891	19823.7	6.81482	233173	229783	257142	277865	249491	19482.7	7.809	353062	327368	298322	348037	331697	21541.1	6.49422	255188	198139	232953	285880	243040	32018.4	13.1741	SUBCELLULAR LOCATION: Mitochondrion matrix.
	P26443	Glutamate dehydrogenase 1, mitochondrial	HGGTIPVVPTAEFQDR	575.297	3	55.218	678008	710552	726721	661950	694308	25628.2	3.69118	594137	565309	539478	570779	567426	19431.3	3.42447	172794	799768	754013	735773	615587	256707	41.7012	623993	597144	566942	578713	591698	21529.8	3.63864	SUBCELLULAR LOCATION: Mitochondrion matrix.
	P26443	Glutamate dehydrogenase 1, mitochondrial	HGGTIPVVPTAEFQDR	862.442	2	55.2198	70460.3	88294.4	86804	111305	89215.8	14546	16.3043	84109.1	78316.3	70395.3	70122.3	75735.8	5848.16	7.7218	102777	104989	79538.8	92703.7	95002.2	10057.2	10.5863	67838	99165.5	73745.2	73924.8	78668.4	12084.8	15.3617	SUBCELLULAR LOCATION: Mitochondrion matrix.
	P26443	Glutamate dehydrogenase 1, mitochondrial	NLNHVSYGR	530.27	2	20.7392	13037.5	13694.3	13634.1	15593.9	13990	960.969	6.86898	17784.4	13506.7	21176.4	13429.7	16474.3	3236.62	19.6465	15620.1	16258.5	18826.1	15767.7	16618.1	1296.53	7.80194	15744.3	14738.8	12226.3	13576.2	14071.4	1312.78	9.32943	SUBCELLULAR LOCATION: Mitochondrion matrix.
	P26443	Glutamate dehydrogenase 1, mitochondrial	NYTDNELEK	563.256	2	26.3781	61835.8	57122	53454	58960	57842.9	3040.29	5.25611	76553.9	66718.1	69872.7	62060.8	68801.4	5268.41	7.65742	62758.9	58558.2	62918.9	60475.6	61177.9	1794.89	2.93389	66521.3	56899.2	58291.2	60162.1	60468.4	3681.4	6.08813	SUBCELLULAR LOCATION: Mitochondrion matrix.
	P26443	Glutamate dehydrogenase 1, mitochondrial	VYNEAGVTFT	550.767	2	51.9177	15721.8	24282	26677.6	25288.9	22992.6	4283.07	18.6281	23794.2	22188	25812.3	19148.6	22735.8	2436.87	10.7182	23803	24456.9	17622.8	25565.7	22862.1	3089.82	13.515	17918.7	20062.9	15293.8	22110.2	18846.4	2530.5	13.427	SUBCELLULAR LOCATION: Mitochondrion matrix.
	P26443	Glutamate dehydrogenase 1, mitochondrial	YNLGLDLR	482.267	2	59.8847	306152	294904	367725	352959	330435	30618.9	9.26625	238100	251559	297096	297583	271085	26683.5	9.84323	311676	243570	357166	375617	322007	50914.7	15.8117	315511	310683	312137	313323	312913	1767.05	0.564708	SUBCELLULAR LOCATION: Mitochondrion matrix.
	P26443	Glutamate dehydrogenase 1, mitochondrial	YSTDVSVDEVK	621.298	2	39.0869	244709	267336	259548	282079	263418	13496	5.12341	213593	206188	207490	206852	208531	2958.82	1.41889	275604	279042	268845	269993	273371	4154.58	1.51976	229297	210764	215379	214835	217569	7002.15	3.21837	SUBCELLULAR LOCATION: Mitochondrion matrix.
	P26516	26S proteasome non-ATPase regulatory subunit 7	DTTVGTLSQR	539.28	2	27.1799	16467.7	20281.3	20703.1	20575.7	19507	1761.4	9.0296	18483.7	17671.2	17088.9	21116	18589.9	1540.25	8.28542	16599	16497.8	16327.8	16741	16541.4	150.548	0.910129	18390.1	16506.8	15754	21074.6	17931.4	2053.07	11.4496	No information available
	P27046	Alpha-mannosidase 2	VLLAPLGDDFR	608.34	2	72.4529	31796.2	28133	28601.7	31196.2	29931.8	1587.4	5.3034	17257.2	25520.5	26269.7	28098.4	24286.4	4165.25	17.1505	18737.6	19034.4	15400.9	15855.7	17257.1	1640.13	9.50408	18845.8	21503.6	21400.3	13776.8	18881.6	3133.66	16.5964	SUBCELLULAR LOCATION: Golgi apparatus membrane; Single-pass type II membrane protein.
	P27659	60S ribosomal protein L3	IGQGYLIK	446.268	2	40.6373	40024.6	41676.8	43918.4	44677.9	42574.4	1839.74	4.32123	23267.1	33136.3	33165.2	32470.3	30509.7	4190.79	13.7359	35198.7	36070.4	36631.7	35440.6	35835.3	559.144	1.56031	24018.6	32227.6	29309.8	35566.4	30280.6	4239.27	14	SUBCELLULAR LOCATION: Nucleus, nucleolus {ECO:0000250}. Cytoplasm.
	P27773	Protein disulfide-isomerase A3	DASVVGFFR	499.259	2	66.5283	201626	191270	205403	192250	197637	6037.23	3.0547	168295	180169	172840	179859	175291	4990.39	2.84693	151829	153497	143712	146144	148795	4005.54	2.69198	176132	174952	187281	162828	175298	8658.92	4.93954	SUBCELLULAR LOCATION: Endoplasmic reticulum {ECO:0000250|UniProtKB:P30101}. Endoplasmic reticulum lumen {ECO:0000250}. Melanosome {ECO:0000250|UniProtKB:P30101}.
	P27773	Protein disulfide-isomerase A3	DPNIVIAK	435.258	2	34.1043	49949.4	49151.4	45227.8	47273.8	47900.6	1823.36	3.80655	50469.2	53794.8	49146.7	57799.4	52802.5	3345.25	6.33541	37482	35864.9	34316.3	34929.4	35648.1	1193.8	3.34886	53984.7	52971.7	42626.9	57558.1	51785.3	5555.31	10.7276	SUBCELLULAR LOCATION: Endoplasmic reticulum {ECO:0000250|UniProtKB:P30101}. Endoplasmic reticulum lumen {ECO:0000250}. Melanosome {ECO:0000250|UniProtKB:P30101}.
	P27773	Protein disulfide-isomerase A3	ELNDFISYLQR	699.357	2	83.2445	59655.8	55445.5	41865.4	37112.6	48519.8	9305.66	19.1791	76746.9	77285.9	72771.8	65367.9	73043.1	4761.88	6.51927	43869.3	37000	36324.8	37593.3	38696.9	3019.87	7.8039	57493.6	73039.1	72678.7	63063	66568.6	6592.51	9.90334	SUBCELLULAR LOCATION: Endoplasmic reticulum {ECO:0000250|UniProtKB:P30101}. Endoplasmic reticulum lumen {ECO:0000250}. Melanosome {ECO:0000250|UniProtKB:P30101}.
	P27773	Protein disulfide-isomerase A3	FAHTNIESLVK	420.231	3	49.2357	67466	68366	74103.5	82160.7	73024	5857.31	8.02107	61379.8	63897.3	61389.6	65679.1	63086.5	1814.61	2.87639	55670.4	51484.4	52039.8	55768.9	53740.9	1988.8	3.70072	61140.1	61957.6	65786.9	61063.6	62487.1	1937.1	3.1	SUBCELLULAR LOCATION: Endoplasmic reticulum {ECO:0000250|UniProtKB:P30101}. Endoplasmic reticulum lumen {ECO:0000250}. Melanosome {ECO:0000250|UniProtKB:P30101}.
	P27773	Protein disulfide-isomerase A3	FAHTNIESLVK	629.843	2	49.2157	19795.8	20084.7	21772.8	24127.9	21445.3	1723.07	8.03472	22585.2	19134.5	18013.6	18837.1	19642.6	1747.82	8.89812	15896.1	15432	15102.4	14305.3	15184	580.398	3.82244	17117.9	20494.9	18671.9	17303.7	18397.1	1351.68	7.34727	SUBCELLULAR LOCATION: Endoplasmic reticulum {ECO:0000250|UniProtKB:P30101}. Endoplasmic reticulum lumen {ECO:0000250}. Melanosome {ECO:0000250|UniProtKB:P30101}.
	P27773	Protein disulfide-isomerase A3	SEPIPESNEGPVK	691.844	2	32.7239	95916.3	103413	96313.5	115327	102742	7853.93	7.6443	119858	118751	112780	117855	117311	2710.6	2.31061	75591.1	77518.3	69143	72680.8	73733.3	3160.57	4.28649	127718	109839	112337	110112	115001	7405.3	6.43931	SUBCELLULAR LOCATION: Endoplasmic reticulum {ECO:0000250|UniProtKB:P30101}. Endoplasmic reticulum lumen {ECO:0000250}. Melanosome {ECO:0000250|UniProtKB:P30101}.
	P27773	Protein disulfide-isomerase A3	VVVAENFDDIVNEEDK	917.939	2	68.6666	13479.6	19435.4	13756.8	20056.2	16682	3073.23	18.4224	22561.7	19670.3	19794.9	17901.7	19982.1	1666.91	8.342	15505.7	11343.9	6521.23	7503.58	10218.6	3544.76	34.6893	17703.9	22122.7	18284	16091.4	18550.5	2213.34	11.9314	SUBCELLULAR LOCATION: Endoplasmic reticulum {ECO:0000250|UniProtKB:P30101}. Endoplasmic reticulum lumen {ECO:0000250}. Melanosome {ECO:0000250|UniProtKB:P30101}.
	P27773	Protein disulfide-isomerase A3	YGVSGYPTLK	542.787	2	47.0213	65974	71221.2	58961.3	68405.9	66140.6	4541.87	6.86699	80948.1	69589.6	63217.4	61498.4	68813.4	7626.9	11.0835	49049.9	46668.1	50957	45093.5	47942.1	2239.12	4.67047	68059.8	61217.2	63712.7	65394.5	64596	2491.59	3.85718	SUBCELLULAR LOCATION: Endoplasmic reticulum {ECO:0000250|UniProtKB:P30101}. Endoplasmic reticulum lumen {ECO:0000250}. Melanosome {ECO:0000250|UniProtKB:P30101}.
	P28271	Cytoplasmic aconitate hydratase	AVLAESYER	519.267	2	32.4569	50261.9	53589	51623.1	57274.4	53187.1	2639.62	4.9629	63371.1	59873.2	62353.2	61906.1	61875.9	1272.31	2.05623	54898	52290.5	54200.8	53276.9	53666.6	980.719	1.82743	54485.4	46848.5	54798	55582	52928.5	3532.91	6.67487	SUBCELLULAR LOCATION: Cytoplasm.
	P28271	Cytoplasmic aconitate hydratase	FVEFFGPGVAQLSIADR	618.325	3	90.6387	32604.7	33551.5	29877.1	16184.4	28054.4	6984.68	24.8969	33078.3	27844.3	24419.3	25776.3	27779.5	3293.37	11.8554	27615.8	28233.3	40604.5	36206.2	33164.9	5470.59	16.4951	19074.1	25170	32280.5	29711.1	26559	5015.58	18.8847	SUBCELLULAR LOCATION: Cytoplasm.
	P28271	Cytoplasmic aconitate hydratase	FVEFFGPGVAQLSIADR	926.983	2	90.6992	40445.5	32442.2	41262.9	10966	31279.1	12223.7	39.0794	34882.4	35612.4	27254.5	34055.4	32951.2	3334.75	10.1203	41404.6	38688.6	37222.9	37654.1	38742.5	1626.61	4.19851	30805.5	31332.7	39849	34184.7	34043	3590.14	10.5459	SUBCELLULAR LOCATION: Cytoplasm.
	P28271	Cytoplasmic aconitate hydratase	GFQVAPDR	445.23	2	28.8061	27755.8	30262.9	28045.4	33165.2	29807.3	2167.74	7.27249	41680.2	37280.1	42437.7	44800.1	41549.5	2720.31	6.54714	30596.3	32968.3	26752.8	30490.5	30202	2224.17	7.36432	25603.2	30622.7	34410.6	33620	31064.1	3455	11.1222	SUBCELLULAR LOCATION: Cytoplasm.
	P28271	Cytoplasmic aconitate hydratase	GPFLLGIK	422.768	2	65.7441	37404.6	34694.4	37928.1	42671.4	38174.6	2871.71	7.52256	47856.3	46887.2	47765.9	51012.5	48380.5	1566.03	3.23691	34250.4	30649.3	36093.3	33677.1	33667.5	1957.9	5.8154	42476.7	44414	44932.4	43207.8	43757.7	968.738	2.21387	SUBCELLULAR LOCATION: Cytoplasm.
	P28271	Cytoplasmic aconitate hydratase	IIPPGSGIIHQVNLEYLAR	697.397	3	81.7101	72607.1	69542.2	60837.6	42578.4	61391.3	11688.3	19.039	73120.6	75069.4	81709.1	70143.1	75010.5	4246.72	5.6615	65187.1	68257.2	63980.8	68113.2	66384.6	1851.14	2.78851	60365.8	61589.3	60677.3	57881.1	60128.4	1373.14	2.28369	SUBCELLULAR LOCATION: Cytoplasm.
	P28271	Cytoplasmic aconitate hydratase	NQDLEFER	525.746	2	35.4775	15950.5	18759.9	20762.3	20272.8	18936.4	1875.25	9.90289	24900.4	21280.8	23348.1	26418.6	23987	1902.53	7.93149	21162.9	21441.7	19767.8	20036.7	20602.3	713.306	3.46227	20025	19145.4	21820.9	24722.7	21428.5	2132.35	9.95101	SUBCELLULAR LOCATION: Cytoplasm.
	P28271	Cytoplasmic aconitate hydratase	TSLSPGSGVVTYYLR	800.422	2	70.663	32925.1	31487.4	31462.3	30524.1	31599.7	858.068	2.71543	40054.4	33472.7	34040.1	28527.6	34023.7	4089.02	12.0182	37081.5	33604.6	30019.8	28389.1	32273.7	3356.2	10.3992	26474.9	26359.2	26450.5	24418.2	25925.7	871.427	3.36125	SUBCELLULAR LOCATION: Cytoplasm.
	P28271	Cytoplasmic aconitate hydratase	YQQAGLPLIVLAGK	490.961	3	80.8842	12362.8	13042.9	7013.06	16268.3	12171.8	3323.75	27.307	15103.5	7883.23	15197.3	9998.5	12045.6	3193.74	26.5137	12652.4	14147.3	12686	14323.7	13452.3	785.724	5.8408	12352.5	7403.52	14847.3	11950.2	11638.4	2685.06	23.0708	SUBCELLULAR LOCATION: Cytoplasm.
	P28271	Cytoplasmic aconitate hydratase	YQQAGLPLIVLAGK	735.938	2	80.8583	53471.3	50700.5	46582.9	54462.4	51304.3	3054.75	5.95417	51117.3	56390.6	60021.3	49053.6	54145.7	4320.39	7.97919	53744.7	54467.1	55170.8	55179.8	54640.6	592.569	1.08448	44063	51656.8	53174.3	46496.6	48847.7	3709.17	7.59334	SUBCELLULAR LOCATION: Cytoplasm.
	P28474	Alcohol dehydrogenase class-3	GTAFGGWK	412.208	2	41.7517	81551.8	91926	82530.8	91037.2	86761.4	4743.27	5.46702	96279.4	91144.2	91320.1	93600.9	93086.1	2082.79	2.23748	63800	64301.8	63240.4	61219.6	63140.5	1170.85	1.85435	80015.5	74321.8	81555.3	80636.6	79132.3	2830.83	3.57734	SUBCELLULAR LOCATION: Cytoplasm.
	P28474	Alcohol dehydrogenase class-3	IDPSAPLDK	478.258	2	31.9044	156153	171624	160621	196474	171218	15630.7	9.12914	190306	169820	197457	188638	186555	10214	5.47506	128360	128889	125606	124545	126850	1823.6	1.4376	169239	149005	163998	162651	161223	7471.16	4.63404	SUBCELLULAR LOCATION: Cytoplasm.
	P28843	Dipeptidyl peptidase 4	AGAVNPTVK	428.748	2	14.3232	15053.3	14124	16195.6	19430.7	16200.9	2003.9	12.369	17610.9	14516.5	16977.7	16815.7	16480.2	1172.05	7.11187	14785.9	15613.6	14197.5	16262.9	15215	786.84	5.17148	15879.3	12836.9	17991.6	15865.6	15643.4	1836.81	11.7418	SUBCELLULAR LOCATION: Dipeptidyl peptidase 4 soluble form: Secreted. Note=Detected in the serum and the seminal fluid. {ECO:0000250}.; SUBCELLULAR LOCATION: Cell membrane; Single-pass type II membrane protein. Apical cell membrane {ECO:0000250}; Single-pa
	P29341	Polyadenylate-binding protein 1	VDEAVAVLQAHQAK	493.603	3	44.3726	17874.4	19509.9	17857.8	24011.2	19813.3	2514.83	12.6926	15154.9	15111.4	12990.8	15759.6	14754.2	1049.83	7.1155	17285.6	15816.4	16270.2	20030.4	17350.6	1636.02	9.42917	14089.7	16149.7	16647.1	14518.8	15351.3	1072.52	6.9865	SUBCELLULAR LOCATION: Cytoplasm {ECO:0000250|UniProtKB:P11940}. Nucleus {ECO:0000250|UniProtKB:P11940}. Note=Localized in cytoplasmic mRNP granules containing untranslated mRNAs. Shuttles between the cytoplasm and the nucleus (By similarity). {ECO:0000250
	P29758	Ornithine aminotransferase, mitochondrial	ESVEIINK	466.258	2	29.2123	18687.3	14682.6	15426.3	17828.2	16656.1	1651.26	9.91381	27399.5	31141	31542.3	34404.4	31121.8	2490.4	8.0021	11574	14523.6	14869	13667.2	13658.5	1280.52	9.37532	20533.8	23382.1	21069.9	23936.9	22230.7	1454.65	6.54342	SUBCELLULAR LOCATION: Mitochondrion matrix {ECO:0000250|UniProtKB:P04181}.
	P29758	Ornithine aminotransferase, mitochondrial	HQVLFIADEIQTGLAR	604.332	3	78.1044	52291.7	57983.4	53727.5	6498.35	42625.2	20962.6	49.1789	42603	42019.1	44130.9	45646.4	43599.9	1410.94	3.2361	26458.8	32509	32004.8	37320.7	32073.3	3848.78	11.9999	30590.1	34882	19084.6	37059.8	30404.2	6937.5	22.8176	SUBCELLULAR LOCATION: Mitochondrion matrix {ECO:0000250|UniProtKB:P04181}.
	P29758	Ornithine aminotransferase, mitochondrial	IVFADGNFWGR	641.322	2	75.2285	75299.9	54883.3	44386.4	40508.3	53769.5	13497.2	25.1021	86406.9	82652.3	85589.8	75870.5	82629.9	4144.79	5.01609	60752.4	62691.9	58337.1	51338	58279.9	4294.57	7.36887	72168.3	52574.6	64997.1	43782.5	58380.6	10962.4	18.7774	SUBCELLULAR LOCATION: Mitochondrion matrix {ECO:0000250|UniProtKB:P04181}.
	P29758	Ornithine aminotransferase, mitochondrial	LAPPLVIK	425.792	2	50.5129	335490	334476	358940	444312	368305	44961.3	12.2076	301743	329891	318879	378951	332366	28705.2	8.63662	286463	264618	291314	297725	285030	12443.5	4.36567	277117	291796	312369	289051	292583	12686.4	4.336	SUBCELLULAR LOCATION: Mitochondrion matrix {ECO:0000250|UniProtKB:P04181}.
	P29758	Ornithine aminotransferase, mitochondrial	LPSDVVTSVR	536.803	2	41.6974	120506	119372	115438	128216	120883	4632.68	3.83236	150671	149177	139001	160270	149780	7539.87	5.03397	87972.4	98245.6	94336.3	95064.3	93904.7	3727.15	3.96908	138740	116334	120620	127312	125752	8458.16	6.72609	SUBCELLULAR LOCATION: Mitochondrion matrix {ECO:0000250|UniProtKB:P04181}.
	P30115	Glutathione S-transferase A3	AILNYIASK	496.792	2	52.1768	624997	619254	635743	667697	636923	18727.3	2.94028	738950	741235	704170	749221	733394	17298.1	2.35864	862509	768427	776334	719188	781615	51581.8	6.5994	750192	739506	780358	757155	756803	14982	1.97965	SUBCELLULAR LOCATION: Cytoplasm.
	P30115	Glutathione S-transferase A3	YFPAFEK	451.226	2	50.2251	1.05976e+06	1.00639e+06	1.04698e+06	957811	1.01773e+06	39814.6	3.91208	1.01971e+06	1.01004e+06	937256	1.0856e+06	1.01315e+06	52585.8	5.19033	1.45243e+06	1.23488e+06	1.30981e+06	1.23547e+06	1.30815e+06	88698	6.78043	1.02551e+06	985452	1.04384e+06	1.09399e+06	1.0372e+06	38998.7	3.76001	SUBCELLULAR LOCATION: Cytoplasm.
	P32020	Non-specific lipid-transfer protein	EATWVVDVK	523.779	2	52.4782	272957	280305	279194	269251	275427	4534	1.64617	214387	234941	230199	244730	231065	10962	4.74415	372971	358937	361464	377718	367772	7807.15	2.12282	332378	341258	352131	342996	342191	7010.95	2.04884	SUBCELLULAR LOCATION: Cytoplasm. Note=Cytoplasmic in the liver and also associated with mitochondria especially in steroidogenic tissues.; SUBCELLULAR LOCATION: Isoform SCP2: Mitochondrion.; SUBCELLULAR LOCATION: Isoform SCPx: Peroxisome. Note=Interaction
	P32020	Non-specific lipid-transfer protein	LQNLQLQPGK	569.833	2	38.2154	320920	325292	331967	398792	344243	31738.8	9.21988	324566	313973	321187	344966	326173	11505	3.52726	498281	480465	480196	480169	484778	7796.97	1.60836	536542	477966	487611	473535	493914	25132.4	5.08842	SUBCELLULAR LOCATION: Cytoplasm. Note=Cytoplasmic in the liver and also associated with mitochondria especially in steroidogenic tissues.; SUBCELLULAR LOCATION: Isoform SCP2: Mitochondrion.; SUBCELLULAR LOCATION: Isoform SCPx: Peroxisome. Note=Interaction
	P32020	Non-specific lipid-transfer protein	THQVSAAPTSSAGDGFK	554.269	3	25.6897	19084.2	22718	15169.9	23149.6	20030.4	3219.94	16.0753	21213.3	18345.3	21642.1	18640.1	19960.2	1478.99	7.40968	39093.7	37017.8	40716.4	38640.6	38867.1	1317.43	3.38957	30363.8	26189.1	26644.6	27055.6	27563.3	1645.71	5.97066	SUBCELLULAR LOCATION: Cytoplasm. Note=Cytoplasmic in the liver and also associated with mitochondria especially in steroidogenic tissues.; SUBCELLULAR LOCATION: Isoform SCP2: Mitochondrion.; SUBCELLULAR LOCATION: Isoform SCPx: Peroxisome. Note=Interaction
	P32020	Non-specific lipid-transfer protein	WVINPSGGLISK	635.861	2	66.5951	30336.8	32426.4	24300	26774.6	28459.4	3138.52	11.0281	42831.9	35316	34335.7	24826.6	34327.6	6394.72	18.6285	46822.8	46742	43190.5	39634.8	44097.5	2964.76	6.72319	13218.6	10894	5704.68	35318.4	16283.9	11321.2	69.5238	SUBCELLULAR LOCATION: Cytoplasm. Note=Cytoplasmic in the liver and also associated with mitochondria especially in steroidogenic tissues.; SUBCELLULAR LOCATION: Isoform SCP2: Mitochondrion.; SUBCELLULAR LOCATION: Isoform SCPx: Peroxisome. Note=Interaction
	P33267	Cytochrome P450 2F2	EHQDSLDPNSPR	465.548	3	19.068	16452.6	17442.6	16916.2	17407.1	17054.6	405.074	2.37516	15292.5	15116.2	16204.3	14029.7	15160.7	772.59	5.09601	41361.3	41197.9	41984.6	40327.1	41217.7	592.071	1.43645	21811.6	25101.9	29056.6	25883.4	25463.4	2576.52	10.1185	SUBCELLULAR LOCATION: Endoplasmic reticulum membrane; Peripheral membrane protein. Microsome membrane; Peripheral membrane protein.
	P33267	Cytochrome P450 2F2	EHQDSLDPNSPR	697.818	2	19.0755	4843.65	6217.28	5962.34	8082.86	6276.53	1163.85	18.5429	6545.96	5596.24	7347.87	5069.33	6139.85	875.466	14.2588	15974.2	14896.9	14586.1	16021.6	15369.7	637.963	4.15078	7284.47	11016.7	10814.4	10072.9	9797.12	1492.63	15.2354	SUBCELLULAR LOCATION: Endoplasmic reticulum membrane; Peripheral membrane protein. Microsome membrane; Peripheral membrane protein.
	P33267	Cytochrome P450 2F2	GAYPVFFNFTR	659.833	2	84.8115	38272.6	31487	27895	20301.8	29489.1	6482.43	21.9825	32397.5	24498	28563.4	18712.1	26042.8	5071.03	19.4719	100939	104652	92459.2	89659.8	96927.7	6094.1	6.28727	42136.9	40107.7	54638.5	40730.3	44403.3	5954.79	13.4107	SUBCELLULAR LOCATION: Endoplasmic reticulum membrane; Peripheral membrane protein. Microsome membrane; Peripheral membrane protein.
	P33267	Cytochrome P450 2F2	GTDVITLLNTVHYDSDQFK	722.695	3	89.3123	17105.6	16291.3	12717.6	2074.14	12047.2	5989.8	49.7196	9779.26	9168.76	10286.2	12376.5	10402.7	1206.32	11.5963	37856.6	33539.2	33384.7	34486.7	34816.8	1805.02	5.18433	31395.2	29759.3	23501	28396.2	28262.9	2947.2	10.4278	SUBCELLULAR LOCATION: Endoplasmic reticulum membrane; Peripheral membrane protein. Microsome membrane; Peripheral membrane protein.
	P33267	Cytochrome P450 2F2	SQDLLTSLTK	553.308	2	58.4743	61654.1	56277.3	58399.5	59984.4	59078.8	1985.07	3.36003	48551.5	49782.4	45695.2	51767.9	48949.2	2201.48	4.49748	149563	105718	127894	126160	127334	15516.9	12.186	107785	100353	104716	94037.8	101723	5163.51	5.07604	SUBCELLULAR LOCATION: Endoplasmic reticulum membrane; Peripheral membrane protein. Microsome membrane; Peripheral membrane protein.
	P34914	Bifunctional epoxide hydrolase 2	ASDETGFIAVHK	425.551	3	35.7176	46228.6	43297.3	40527	49997.1	45012.5	3513.79	7.80625	38711.1	40027.4	43453	40514.2	40676.4	1733.45	4.26156	71166.2	73950.6	72721.4	68640	71619.5	1983.13	2.76898	62014.9	54585.3	51452.7	51427.7	54870.2	4320.26	7.87361	SUBCELLULAR LOCATION: Cytoplasm. Peroxisome.
	P34914	Bifunctional epoxide hydrolase 2	ASDETGFIAVHK	637.822	2	35.691	10951.6	13290.9	13854.8	18751.1	14212.1	2837.69	19.9667	12103.9	13604.4	13064.1	15446.4	13554.7	1217.24	8.98017	23365.1	25094.8	23539.2	25370.4	24342.4	897.657	3.68763	19764.5	20305.1	17789.5	20216.8	19519	1019.36	5.22242	SUBCELLULAR LOCATION: Cytoplasm. Peroxisome.
	P34914	Bifunctional epoxide hydrolase 2	ATEIGGILVNTPEDPNLSK	656.681	3	69.2214	18666.6	18219.4	21031.9	5303.22	15805.3	6156.82	38.9542	22125	17009.8	19515.8	18704.8	19338.8	1845.26	9.54173	24108.7	24551.9	26598.6	27946.2	25801.4	1554.2	6.0237	33360.3	28727.2	30302.5	26671.4	29765.4	2442.45	8.20567	SUBCELLULAR LOCATION: Cytoplasm. Peroxisome.
	P34914	Bifunctional epoxide hydrolase 2	ATEIGGILVNTPEDPNLSK	984.518	2	69.2363	37903.8	35500.6	38023	35665.8	36773.3	1192.27	3.24221	44272.7	43887.3	38008	37258.2	40856.6	3237.21	7.92337	68995.4	50788.5	59634.6	48207.9	56906.6	8165.17	14.3484	59084.4	55585.9	58630.7	48992.3	55573.3	4030.67	7.25288	SUBCELLULAR LOCATION: Cytoplasm. Peroxisome.
	P34914	Bifunctional epoxide hydrolase 2	GPLNWYR	453.235	2	53.3456	43018.6	38968.4	36346.3	34219.6	38138.2	3281.53	8.6043	32351	40775.4	39093.1	37504.9	37431.1	3152.77	8.42286	61427.5	59290.5	62114	63225.5	61514.4	1435.3	2.33328	40619.7	48249.9	52236.2	49796.4	47725.6	4341.73	9.09728	SUBCELLULAR LOCATION: Cytoplasm. Peroxisome.
	P34914	Bifunctional epoxide hydrolase 2	SIPVFNYQLYFQEPGVAEAELEK	891.115	3	100.396	42517.9	41477.4	41462.5	17030.8	35622.1	10742.2	30.1561	48898.8	41867.8	38445.6	33418.6	40657.7	5627.58	13.8414	66531.3	66653.6	64504.3	58382.5	64017.9	3363.74	5.25437	62815	50503.4	58840.9	46547.9	54676.8	6462.7	11.8198	SUBCELLULAR LOCATION: Cytoplasm. Peroxisome.
	P34914	Bifunctional epoxide hydrolase 2	WLQTEVQNPSVTSK	808.917	2	47.3451	15018.2	17038	14288.9	14342.6	15171.9	1115.06	7.34951	24803	18259.1	18469.3	14258.9	18947.6	3773.99	19.9181	26638.4	25500.5	22308.1	23878.5	24581.4	1638.44	6.66536	12657.3	14681.2	14471.9	19590.1	15350.1	2571.35	16.7513	SUBCELLULAR LOCATION: Cytoplasm. Peroxisome.
	P34914	Bifunctional epoxide hydrolase 2	YQIPALAQAGFR	667.864	2	72.0732	148353	179127	190981	239697	189539	32873.3	17.3438	167173	167924	170918	160662	166670	3740.55	2.24429	324353	337074	311936	300406	318442	13690.3	4.29916	201037	236951	244413	218191	225148	16883.5	7.49885	SUBCELLULAR LOCATION: Cytoplasm. Peroxisome.
	P34927	Asialoglycoprotein receptor 1	DEQNFLQR	525.254	2	37.6639	11330.2	20350.8	17099.4	19927.2	17176.9	3599.59	20.956	14304.3	17843.1	15386.8	17988.5	16380.7	1582.96	9.6636	21458.9	22965.7	14164.8	15149.5	18434.7	3830.79	20.7803	14638	19201.3	21449.7	24908.8	20049.5	3727.51	18.5916	SUBCELLULAR LOCATION: Membrane; Single-pass type II membrane protein.
	P35293	Ras-related protein Rab-18	ILIIGESGVGK	543.332	2	52.3059	44193.2	44953.1	49581	41986	45178.3	2765.67	6.12168	44122.7	45800.3	43215.6	48645	45445.9	2066.69	4.54758	37190.1	30115.8	33273.2	30840.3	32854.8	2762.74	8.40892	48989.2	44204.1	46722.7	45641.3	46389.3	1746.8	3.76552	SUBCELLULAR LOCATION: Apical cell membrane {ECO:0000305}; Lipid-anchor {ECO:0000305}. Basal cell membrane {ECO:0000305}; Lipid-anchor {ECO:0000305}. Note=Highly enriched on apical endocytic structures in polarized epithelial cells of kidney proximal tubul
	P35486	Pyruvate dehydrogenase E1 component subunit alpha, somatic form, mitochondrial	LEEGPPVTTVLTR	706.393	2	55.5427	40523.9	54156.9	51252.1	50915.4	49212.1	5171.99	10.5096	18996.1	50944	35010	37846.1	35699	11363.1	31.8304	49648.8	54058.1	50002.2	44802.9	49628	3280.55	6.61027	31412.6	43389.8	40617.7	41395.2	39203.8	4610.48	11.7603	SUBCELLULAR LOCATION: Mitochondrion matrix {ECO:0000269|PubMed:19341700}.
	P35492	Histidine ammonia-lyase	EVIDSIIK	458.771	2	48.8401	81735.7	74009.2	79022	80521.3	78822.1	2940.23	3.73022	65988.4	66783.7	64675.9	72456.8	67476.2	2972.43	4.40515	88151.8	76441.1	84064.5	84206.2	83215.9	4241.53	5.09702	104687	89837.9	93953.2	91150.5	94907.1	5838.77	6.15209	No information available
	P35492	Histidine ammonia-lyase	GETISGGNFHGEYPAK	555.262	3	37.9985	13074.5	11366.7	11316.8	8122.77	10970.2	1789.79	16.315	6625.63	11522.6	7912.11	9164.94	8806.33	1807.07	20.5201	12859.4	8420.76	12399.4	14414.9	12023.6	2210.13	18.3816	16280.2	14010.7	13872.3	15951.2	15028.6	1094.4	7.28216	No information available
	P35492	Histidine ammonia-lyase	GQIEVAFR	460.253	2	44.5647	116251	115681	115296	124980	118052	4014.32	3.40047	88957.6	93916.3	88454.8	94066.9	91348.9	2649.2	2.90009	112807	113638	113888	128804	117284	6662.95	5.68102	122258	127537	137537	119590	126731	6863.48	5.41581	No information available
	P35492	Histidine ammonia-lyase	GYSGISLETLK	584.316	2	59.5556	52935.1	52552.2	55619.2	55106.9	54053.4	1329.09	2.45884	45030.3	44735.8	43912.9	41993.8	43918.2	1184.11	2.69617	58712.7	50223.8	53128.9	50846.9	53228.1	3346.13	6.28641	66863.3	59329.9	59697.5	58556.9	61111.9	3346	5.4752	No information available
	P35492	Histidine ammonia-lyase	LQELQVNLVR	606.359	2	57.4386	62101.9	62077.7	73954.8	75269.7	68351	6278.48	9.18564	52518.9	55688.7	62078.7	63594.5	58470.2	4539.68	7.7641	65358.6	52221.4	70403.2	77116.8	66275	9123.17	13.7656	78040.2	90998.7	91569.6	83182.7	85947.8	5641.2	6.56352	No information available
	P35492	Histidine ammonia-lyase	LTVGWLGR	451.266	2	61.1252	98825.5	97650.5	103609	49753	87459.4	21883.9	25.0218	75790.1	76218.4	73244.1	76283.6	75384.1	1249.95	1.65811	100524	90206.9	103350	100340	98605.2	4993.36	5.064	88976.9	109095	105024	110349	103361	8534.95	8.2574	No information available
	P35492	Histidine ammonia-lyase	TVVYGITTGFGK	621.84	2	59.047	104028	99940.7	105465	99993.8	102357	2443.11	2.38685	83115.9	88922.9	82407.8	80903.5	83837.5	3042.81	3.62941	113203	105128	106892	105454	107669	3263.23	3.03079	79466.4	107104	108419	104764	99938.1	11891.6	11.899	No information available
	P35492	Histidine ammonia-lyase	VQDAYTLR	483.256	2	30.7713	42120.5	36868.8	35525.7	47214.6	40432.4	4626.65	11.4429	40821.5	34590.1	39215.1	35049.9	37419.1	2665.45	7.12323	41708.1	43848.4	42167.8	40898	42155.6	1077.92	2.55701	40167.2	44145.8	48581.5	45548.8	44610.8	3025.25	6.78142	No information available
	P35492	Histidine ammonia-lyase	VWEVAAPYIEK	652.848	2	65.4747	77528.1	75122.1	72232.4	77741.3	75656	2228.17	2.94513	60706.8	59766.1	57379.4	51543.3	57348.9	3564.55	6.21555	74054.7	77507.3	71822.4	71389.5	73693.5	2423.06	3.28802	73420.1	73153.3	74831.2	75282.1	74171.7	904.138	1.21898	No information available
	P35505	Fumarylacetoacetase	AIDVEQGQTR	558.786	2	22.2042	212612	240781	224158	257797	233837	17076.9	7.30289	270253	244109	301074	269306	271186	20191.8	7.44574	203287	215665	204920	206792	207666	4781.94	2.30271	292432	228850	268816	264850	263737	22735	8.62033	No information available
	P35505	Fumarylacetoacetase	ASLQNLLSASQAR	453.584	3	63.3976	74125	67239.6	72962.7	87823.3	75537.6	7556.81	10.004	81315.5	74340.3	82571.8	83446.3	80418.5	3590.03	4.46418	70012.5	61290.6	67292.9	60952	64887	3888.37	5.99252	93856.9	75792.5	94380.3	77619.7	85412.4	8732.13	10.2235	No information available
	P35505	Fumarylacetoacetase	ASLQNLLSASQAR	679.873	2	63.4065	225332	209014	239840	293167	241838	31577.2	13.0572	265661	280668	276522	272823	273918	5516.46	2.01391	226413	207300	197825	199740	207819	11304.2	5.43944	282140	279432	290868	265729	279542	9025.64	3.22872	No information available
	P35505	Fumarylacetoacetase	DIQQWEYVPLGPFLGK	630.665	3	101.991	78119.2	69155.3	59836.9	43552.7	62666	12789	20.4082	65443.4	55303.6	67420.7	41207.3	57343.8	10388.6	18.1164	64275.8	68774.2	50159.1	59756.8	60741.5	6891.5	11.3456	64434.5	51311.5	53967	50550.6	55065.9	5555.68	10.0891	No information available
	P35505	Fumarylacetoacetase	DIQQWEYVPLGPFLGK	945.493	2	101.997	71798	67397.1	38012.9	53089.1	57574.3	13243.5	23.0025	61520.4	73167.1	55831.6	35873.2	56598.1	13498.8	23.8502	65848	70867	59659.4	60296.7	64167.8	4555.58	7.09948	59911.9	49685	52385.7	53707.3	53922.4	3749.56	6.95362	No information available
	P35505	Fumarylacetoacetase	FGEPIPISK	494.279	2	46.7555	290680	290399	291999	334651	301932	18899.8	6.25963	314481	325998	310438	339235	322538	11203.5	3.47356	273149	268215	252469	261058	263723	7790.43	2.95402	321188	307236	308877	314938	313060	5500.15	1.7569	No information available
	P35564	Calnexin	APVPTGEVYFADSFDR	590.949	3	73.3157	11304.2	10428.6	10823	8894.76	10362.7	902.437	8.70854	8349.47	11779	10492.4	10636.2	10314.3	1239.08	12.0132	10403.1	10965.9	11379.3	9808	10639.1	591.839	5.56289	8500.89	11841.7	13040.3	12917.4	11575.1	1835.12	15.854	SUBCELLULAR LOCATION: Endoplasmic reticulum membrane {ECO:0000269|PubMed:7628443}; Single-pass type I membrane protein {ECO:0000255}. Endoplasmic reticulum {ECO:0000250|UniProtKB:P27824}. Melanosome {ECO:0000250|UniProtKB:P27824}. Note=The palmitoylated f
	P35564	Calnexin	APVPTGEVYFADSFDR	885.92	2	73.3215	22750.5	22284.9	22305.9	24528.8	22967.5	920.372	4.00727	27731.3	28892.1	25274.3	23621	26379.7	2059.8	7.8083	26672.7	25919.2	22693.3	21250.4	24133.9	2237.37	9.27064	23218.9	28794.1	27945.8	26544.1	26625.7	2124.7	7.97989	SUBCELLULAR LOCATION: Endoplasmic reticulum membrane {ECO:0000269|PubMed:7628443}; Single-pass type I membrane protein {ECO:0000255}. Endoplasmic reticulum {ECO:0000250|UniProtKB:P27824}. Melanosome {ECO:0000250|UniProtKB:P27824}. Note=The palmitoylated f
	P35564	Calnexin	GSLSGWILSK	524.295	2	68.0993	30084.8	32045.3	31472.5	25161.2	29691	2710.65	9.12954	28014.4	32448.5	28657.1	31344.9	30116.2	1836.83	6.09915	31022.7	29799.7	30107.3	30374.2	30326	450.72	1.48625	24086.6	30245	32785	30650.6	29441.8	3238.88	11.001	SUBCELLULAR LOCATION: Endoplasmic reticulum membrane {ECO:0000269|PubMed:7628443}; Single-pass type I membrane protein {ECO:0000255}. Endoplasmic reticulum {ECO:0000250|UniProtKB:P27824}. Melanosome {ECO:0000250|UniProtKB:P27824}. Note=The palmitoylated f
	P35564	Calnexin	SDASTPPSPK	493.743	2	12.369	26719.6	26241.7	26084.8	25746.2	26198.1	350.307	1.33715	31057.5	27117.1	30468.5	30117.8	29690.2	1523.06	5.12985	23205.2	27755.9	23923.1	25978.1	25215.6	1785.11	7.0794	37573.2	27712.6	29135.7	29230.5	30913	3892.02	12.5902	SUBCELLULAR LOCATION: Endoplasmic reticulum membrane {ECO:0000269|PubMed:7628443}; Single-pass type I membrane protein {ECO:0000255}. Endoplasmic reticulum {ECO:0000250|UniProtKB:P27824}. Melanosome {ECO:0000250|UniProtKB:P27824}. Note=The palmitoylated f
	P35564	Calnexin	TAELSLDQFHDK	468.565	3	49.5608	16449.6	17729.7	17029.2	17357.3	17141.4	470.071	2.7423	18356.1	19730.4	16380.3	19609.6	18519.1	1347.01	7.2736	18913.7	14942	13980	15093.3	15732.3	1885.79	11.9868	20391.7	20467.2	19539.1	20924	20330.5	500.264	2.46065	SUBCELLULAR LOCATION: Endoplasmic reticulum membrane {ECO:0000269|PubMed:7628443}; Single-pass type I membrane protein {ECO:0000255}. Endoplasmic reticulum {ECO:0000250|UniProtKB:P27824}. Melanosome {ECO:0000250|UniProtKB:P27824}. Note=The palmitoylated f
	P35564	Calnexin	TAELSLDQFHDK	702.344	2	51.3804	5676.25	11091	10460.4	11736.3	9740.98	2389.73	24.5328	13576.8	12023.8	9947.73	12357.4	11976.4	1306.16	10.9061	9211.07	8605.2	6332.15	9823.52	8492.98	1319.83	15.5402	12864.9	12397.2	9395.6	11523.7	11545.3	1331.23	11.5304	SUBCELLULAR LOCATION: Endoplasmic reticulum membrane {ECO:0000269|PubMed:7628443}; Single-pass type I membrane protein {ECO:0000255}. Endoplasmic reticulum {ECO:0000250|UniProtKB:P27824}. Melanosome {ECO:0000250|UniProtKB:P27824}. Note=The palmitoylated f
	P35700	Peroxiredoxin-1	ADEGISFR	447.719	2	35.4151	618643	608948	597601	678203	625849	31130.4	4.97412	573095	544689	589538	610311	579408	23994.2	4.14115	606018	577547	574299	585323	585797	12342.7	2.107	702364	559901	628037	592495	620700	52950.3	8.53075	SUBCELLULAR LOCATION: Cytoplasm {ECO:0000250|UniProtKB:Q06830}.
	P35700	Peroxiredoxin-1	DISLSEYK	477.742	2	44.5926	475943	455649	474797	458553	466235	9200.89	1.97344	506039	498514	482634	494507	495424	8465.31	1.7087	496553	432153	458152	469879	464184	23143.7	4.98589	558355	460235	469737	481078	492351	38815.4	7.88369	SUBCELLULAR LOCATION: Cytoplasm {ECO:0000250|UniProtKB:Q06830}.
	P35700	Peroxiredoxin-1	IGYPAPNFK	503.771	2	47.4872	156718	155428	147566	191079	162698	16756.2	10.299	289542	233492	220523	181186	231186	38808.6	16.7868	145507	146117	178279	164317	158555	13667.5	8.62004	247610	181016	199076	225440	213286	25343.6	11.8825	SUBCELLULAR LOCATION: Cytoplasm {ECO:0000250|UniProtKB:Q06830}.
	P35700	Peroxiredoxin-1	LVQAFQFTDK	598.819	2	56.6088	589215	613827	622763	628419	613556	14985.1	2.44234	545297	569966	533295	578193	556688	18136.7	3.25796	604222	579665	552656	552528	572268	21506.2	3.75807	581661	566073	565719	576294	572437	6811.8	1.18997	SUBCELLULAR LOCATION: Cytoplasm {ECO:0000250|UniProtKB:Q06830}.
	P35700	Peroxiredoxin-1	SVDEIIR	416.232	2	32.7865	1.26934e+06	1.30936e+06	1.27398e+06	1.28989e+06	1.28564e+06	15668.9	1.21876	1.0388e+06	995767	1.04467e+06	1.16133e+06	1.06014e+06	61395.2	5.79122	1.37806e+06	1.26755e+06	1.31512e+06	1.2395e+06	1.30005e+06	52523.8	4.04012	1.24922e+06	988684	715609	1.13908e+06	1.02315e+06	200198	19.5669	SUBCELLULAR LOCATION: Cytoplasm {ECO:0000250|UniProtKB:Q06830}.
	P35980	60S ribosomal protein L18	ILTFDQLALESPK	737.911	2	78.1786	77491.4	72950.8	69309	89458	77302.3	7593.15	9.82267	63524.1	57456.7	57778.9	49583.6	57085.8	4958.65	8.6863	68081.3	67610.9	64102.8	62558.6	65588.4	2328.7	3.55048	61078.3	53603.5	57650.8	54770.6	56775.8	2887.95	5.08658	SUBCELLULAR LOCATION: Cytoplasm.
	P35980	60S ribosomal protein L18	TAVVVGTVTDDVR	666.362	2	45.7612	111238	109543	117008	139629	119355	12028.2	10.0777	81653	78629.8	74608.2	71921	76703	3723.94	4.85501	108944	94153.6	99628.6	111974	103675	7135.57	6.88263	73681.6	73654.8	76241.5	77536.6	75278.6	1674.26	2.22409	SUBCELLULAR LOCATION: Cytoplasm.
	P36552	Oxygen-dependent coproporphyrinogen-III oxidase, mitochondrial	EAEILEVLR	536.306	2	70.4747	38413.1	33853.4	38157.6	37036	36865.1	1814.28	4.9214	32233.5	33216.4	33423.8	32671.9	32886.4	466.345	1.41805	38748.3	36436.7	37576.8	39327.2	38022.2	1111.57	2.92347	28375.8	40377.7	40021.7	36506.8	36320.5	4829.94	13.2981	SUBCELLULAR LOCATION: Mitochondrion intermembrane space.
	P36552	Oxygen-dependent coproporphyrinogen-III oxidase, mitochondrial	FGLFTPGSR	491.261	2	57.3127	26602.9	25534.6	29634.6	25522.1	26823.6	1681.22	6.26771	33245.5	35304.5	31124.6	37123	34199.4	2243.49	6.56002	29817	33560.4	33081.2	34087.7	32636.6	1666.33	5.10573	25591.3	30773.8	33326.2	27166.3	29214.4	3027.41	10.3627	SUBCELLULAR LOCATION: Mitochondrion intermembrane space.
	P37040	NADPH--cytochrome P450 reductase	DGALTQLNVAFSR	696.367	2	72.8791	41812	32192.8	45109.2	41253.1	40091.8	4792.6	11.9541	35934.1	28356.2	34460.1	36861.1	33902.9	3314.85	9.77748	20428.3	18377.3	28115.9	34328.4	25312.5	6346.22	25.0715	29707.6	37839.6	31749.9	29118.1	32103.8	3452.55	10.7543	SUBCELLULAR LOCATION: Endoplasmic reticulum membrane {ECO:0000255|HAMAP-Rule:MF_03212}; Single-pass membrane protein {ECO:0000255|HAMAP-Rule:MF_03212}; Cytoplasmic side {ECO:0000255|HAMAP-Rule:MF_03212}.
	P37040	NADPH--cytochrome P450 reductase	FAVFGLGNK	476.766	2	63.3374	67992.9	64809.9	67232.3	64501.7	66134.2	1506.61	2.27812	67537.4	68437.1	67643.7	69494	68278.1	783.386	1.14735	46357.1	45034.3	43461.4	42506.7	44339.9	1473.42	3.32301	74380	63308.6	71239.7	67444.3	69093.2	4145.42	5.99975	SUBCELLULAR LOCATION: Endoplasmic reticulum membrane {ECO:0000255|HAMAP-Rule:MF_03212}; Single-pass membrane protein {ECO:0000255|HAMAP-Rule:MF_03212}; Cytoplasmic side {ECO:0000255|HAMAP-Rule:MF_03212}.
	P37040	NADPH--cytochrome P450 reductase	GVATSWLR	445.248	2	50.0319	96614.1	86060.4	83663	93486	89955.9	5281.32	5.87101	77810.7	77733.3	73914.9	82067.7	77881.7	2884.65	3.70388	69241	62242.4	63747	64584.9	64953.8	2613.62	4.02382	78727.2	72910.7	77250.9	82813.6	77925.6	3540.46	4.54339	SUBCELLULAR LOCATION: Endoplasmic reticulum membrane {ECO:0000255|HAMAP-Rule:MF_03212}; Single-pass membrane protein {ECO:0000255|HAMAP-Rule:MF_03212}; Cytoplasmic side {ECO:0000255|HAMAP-Rule:MF_03212}.
	P37040	NADPH--cytochrome P450 reductase	IQTTAPPVK	477.784	2	23.0344	91631.8	96951.4	93237.7	107461	97320.4	6164.31	6.33404	101230	90680.9	103784	99515.1	98802.5	4928.92	4.98866	67527.1	72659.4	66611.6	68328.6	68781.7	2319.77	3.37266	112849	85087.4	98903.3	91443.9	97070.9	10338.9	10.6508	SUBCELLULAR LOCATION: Endoplasmic reticulum membrane {ECO:0000255|HAMAP-Rule:MF_03212}; Single-pass membrane protein {ECO:0000255|HAMAP-Rule:MF_03212}; Cytoplasmic side {ECO:0000255|HAMAP-Rule:MF_03212}.
	P37040	NADPH--cytochrome P450 reductase	LEQLGAQR	457.756	2	21.6481	95830.4	97710.2	103117	112290	102237	6390.82	6.251	81274.5	76537.8	98791	83862.4	85116.4	8320.43	9.77535	70992.1	73389.3	75703.4	71072.6	72789.3	1938.34	2.66295	80619	70555.2	78521	76235.9	76482.8	3756.99	4.9122	SUBCELLULAR LOCATION: Endoplasmic reticulum membrane {ECO:0000255|HAMAP-Rule:MF_03212}; Single-pass membrane protein {ECO:0000255|HAMAP-Rule:MF_03212}; Cytoplasmic side {ECO:0000255|HAMAP-Rule:MF_03212}.
	P37040	NADPH--cytochrome P450 reductase	TALTYYLDITNPPR	546.623	3	80.6127	23790	19039.8	18031.7	14720.1	18895.4	3246.43	17.1811	19847.2	20495.7	13403	15197.4	17235.8	3012.11	17.4759	12078.4	14091	12801.2	20672.8	14910.8	3403.88	22.8282	14470.4	10475.8	17404.4	16773.9	14781.1	2714.99	18.368	SUBCELLULAR LOCATION: Endoplasmic reticulum membrane {ECO:0000255|HAMAP-Rule:MF_03212}; Single-pass membrane protein {ECO:0000255|HAMAP-Rule:MF_03212}; Cytoplasmic side {ECO:0000255|HAMAP-Rule:MF_03212}.
	P37040	NADPH--cytochrome P450 reductase	TNVLYELAQYASEPSEQEHLHK	647.317	4	87.0435	21321.2	22673.8	24130.9	11882	20002	4792.22	23.9587	26198.4	25465.6	17999.1	19975.9	22409.7	3502.51	15.6294	16909.6	13165.7	16222	13800.1	15024.4	1576.54	10.4932	16149.5	16210.9	13412	16743	15628.8	1300.55	8.32149	SUBCELLULAR LOCATION: Endoplasmic reticulum membrane {ECO:0000255|HAMAP-Rule:MF_03212}; Single-pass membrane protein {ECO:0000255|HAMAP-Rule:MF_03212}; Cytoplasmic side {ECO:0000255|HAMAP-Rule:MF_03212}.
	P38060	Hydroxymethylglutaryl-CoA lyase, mitochondrial	GFEEAVAAGAK	525.267	2	37.7732	48644.3	61664	57481	71933.5	59930.7	8373.38	13.9718	62700.6	61596.8	62379.3	64258.4	62733.8	967.459	1.54217	52885.7	57079.8	53056.7	55007	54507.3	1703.02	3.12439	83429.3	70720.5	68824.7	69439.4	73103.5	6000.72	8.20853	SUBCELLULAR LOCATION: Mitochondrion matrix {ECO:0000269|PubMed:7527399}. Peroxisome {ECO:0000269|PubMed:7527399}. Note=Unprocessed form is peroxisomal.
	P38060	Hydroxymethylglutaryl-CoA lyase, mitochondrial	SIVPTPVK	420.763	2	33.8345	131487	136808	136059	163560	141978	12625.3	8.89244	120581	116239	116959	139782	123390	9605.72	7.78483	137836	145839	150409	153026	146777	5767.36	3.92933	159679	129626	103679	140399	133346	20230.6	15.1715	SUBCELLULAR LOCATION: Mitochondrion matrix {ECO:0000269|PubMed:7527399}. Peroxisome {ECO:0000269|PubMed:7527399}. Note=Unprocessed form is peroxisomal.
	P38647	Stress-70 protein, mitochondrial	DAGQISGLNVLR	621.844	2	59.3622	122458	119855	133125	134999	127609	6551.71	5.13421	115252	113659	117705	114127	115186	1565.33	1.35896	170783	133929	145149	138823	147171	14200.7	9.64914	156896	135040	64408.3	129735	121520	34509.1	28.3979	SUBCELLULAR LOCATION: Mitochondrion {ECO:0000269|PubMed:7865888}. Nucleus, nucleolus {ECO:0000250|UniProtKB:P38646}.
	P38647	Stress-70 protein, mitochondrial	DSETGENIR	510.733	2	15.1158	38955.6	42663.9	41512.8	35763.9	39724	2651.2	6.67405	35869.5	31031.1	35007	36263.5	34542.8	2077.75	6.01501	50478.9	47542.4	45845.4	51555.2	48855.5	2275.34	4.65729	46403.6	34004	39792.5	44348.2	41137.1	4762.78	11.5778	SUBCELLULAR LOCATION: Mitochondrion {ECO:0000269|PubMed:7865888}. Nucleus, nucleolus {ECO:0000250|UniProtKB:P38646}.
	P38647	Stress-70 protein, mitochondrial	EQQIVIQSSGGLSK	737.399	2	40.8754	26085.8	37027	40759.8	32071.2	33985.9	5504.8	16.1973	27811.4	31600.6	25762.8	28419.8	28398.7	2094.34	7.37477	42462.4	38784.7	30633.1	35331.9	36803	4364.29	11.8585	25310.5	35685.9	27284.7	38002.7	31571	5382.03	17.0474	SUBCELLULAR LOCATION: Mitochondrion {ECO:0000269|PubMed:7865888}. Nucleus, nucleolus {ECO:0000250|UniProtKB:P38646}.
	P38647	Stress-70 protein, mitochondrial	ETAENYLGHTAK	667.323	2	29.9363	6765.32	8274.74	6173.75	9205.92	7604.93	1200.52	15.7861	8970.99	6953.2	8832.83	8535.02	8323.01	806.401	9.68882	7448.7	9714.15	9216.73	8809.38	8797.24	841.931	9.5704	8829.85	8713.88	8642.63	9397.48	8895.96	297.165	3.34045	SUBCELLULAR LOCATION: Mitochondrion {ECO:0000269|PubMed:7865888}. Nucleus, nucleolus {ECO:0000250|UniProtKB:P38646}.
	P38647	Stress-70 protein, mitochondrial	LLGQFTLIGIPPAPR	531.656	3	88.501	67743.7	55616.9	45192.7	50116.2	54667.4	8402.01	15.3693	58004	32951.8	32644.7	30045.5	38411.5	11368	29.5952	65022.8	69621.8	92551.5	66718.3	73478.6	11133.9	15.1525	65041.7	56364.4	62378.2	70950.8	63683.8	5242.41	8.23194	SUBCELLULAR LOCATION: Mitochondrion {ECO:0000269|PubMed:7865888}. Nucleus, nucleolus {ECO:0000250|UniProtKB:P38646}.
	P38647	Stress-70 protein, mitochondrial	LLGQFTLIGIPPAPR	796.98	2	88.5296	64226.5	72784.6	51266.5	50035.9	59578.4	9436.05	15.8381	55471.4	40698.5	39402.4	38271.5	43460.9	6987.19	16.077	83565.6	75395.1	73650.8	70979.9	75897.9	4697.93	6.18981	65229.8	69940.3	56670.7	68290.7	65032.9	5115.21	7.86557	SUBCELLULAR LOCATION: Mitochondrion {ECO:0000269|PubMed:7865888}. Nucleus, nucleolus {ECO:0000250|UniProtKB:P38646}.
	P38647	Stress-70 protein, mitochondrial	TTPSVVAFTADGER	725.862	2	50.1251	62223	77574.3	73658.1	65105.9	69640.3	6218.29	8.92914	60403.5	62258	47588.6	54926.9	56294.3	5703.28	10.1312	89309	85046.9	63434.2	58931.1	74180.3	13181.2	17.7692	78361	74452.8	58056.1	72126.1	70749	7659.41	10.8262	SUBCELLULAR LOCATION: Mitochondrion {ECO:0000269|PubMed:7865888}. Nucleus, nucleolus {ECO:0000250|UniProtKB:P38646}.
	P38647	Stress-70 protein, mitochondrial	VINEPTAAALAYGLDK	549.298	3	72.0569	174862	138618	34039.2	45343.5	98215.6	60043.9	61.1348	161561	163323	177758	168200	167710	6289.92	3.75046	124891	151511	151532	130368	139576	12101.9	8.6705	53092.5	162314	47356.3	158015	105194	55028.4	52.3112	SUBCELLULAR LOCATION: Mitochondrion {ECO:0000269|PubMed:7865888}. Nucleus, nucleolus {ECO:0000250|UniProtKB:P38646}.
	P38647	Stress-70 protein, mitochondrial	VINEPTAAALAYGLDK	823.443	2	69.9946	78420	242676	84814.2	93902.8	124953	68189.6	54.5721	82654.1	310447	82526.6	75997.3	137906	99652.7	72.2612	88352.7	82458.2	78556.7	208258	114407	54297.5	47.4602	95102.9	90720.2	300603	86728.1	143288	90873.6	63.4201	SUBCELLULAR LOCATION: Mitochondrion {ECO:0000269|PubMed:7865888}. Nucleus, nucleolus {ECO:0000250|UniProtKB:P38646}.
	P38647	Stress-70 protein, mitochondrial	VQQTVQDLFGR	645.844	2	57.8794	112099	104788	106970	126274	112533	8365.71	7.43401	101037	96989.1	95645.9	95458.9	97282.8	2246.6	2.30935	128054	117402	113583	117495	119134	5386.77	4.52162	106324	114528	121691	110268	113203	5695.38	5.03112	SUBCELLULAR LOCATION: Mitochondrion {ECO:0000269|PubMed:7865888}. Nucleus, nucleolus {ECO:0000250|UniProtKB:P38646}.
	P40142	Transketolase	AVELAANTK	458.759	2	19.7006	54144.3	54992.7	50274	59178.5	54647.4	3163.45	5.78884	57352.5	58658.6	70552.5	61983.2	62136.7	5143.81	8.27822	43405.2	44020.8	48915.1	47152	45873.3	2258.9	4.92423	52537.1	38516.8	48838.4	47547.5	46860	5153.26	10.9971	No information available
	P40142	Transketolase	DAIVQAVK	422.25	2	26.4524	103310	106161	103192	130817	110870	11577.6	10.4425	106085	96341.5	103030	106118	102893	3985.26	3.87319	90945.3	94516.3	95390.9	93111.2	93490.9	1679.74	1.79669	84712.3	72082.5	80178.9	77415.1	78597.2	4575.35	5.82127	No information available
	P40142	Transketolase	GITGIEDK	416.724	2	24.1085	78942.3	84416	71797.2	95597.6	82688.2	8693.16	10.5132	71823.6	67162.1	81883.4	78223.2	74773.1	5680.83	7.59743	66122.5	65442.5	70464	67591.6	67405.2	1929.3	2.86224	40709.5	40383.1	55951.1	58418.9	48865.6	8365.76	17.1199	No information available
	P40142	Transketolase	HQPTAIIAK	489.79	2	18.2237	41770.8	40595	39030.4	50654.5	43012.7	4517.83	10.5035	35398.3	40903.8	47422.5	39687.6	40853.1	4309.08	10.5478	29825.2	35926.4	32190.6	37260.9	33800.8	2953.32	8.73744	33393.8	29695.9	30110.3	31669.9	31217.4	1456.19	4.66466	No information available
	P40142	Transketolase	LAVSQVPR	435.264	2	31.828	187307	188388	189559	238000	200813	21484.2	10.6986	175918	162774	188182	195707	180645	12503.8	6.92172	171819	170749	168469	169940	170244	1222.79	0.718256	166884	130576	150885	143528	147968	13119.8	8.86665	No information available
	P40142	Transketolase	LDNLVAIFDINR	701.888	2	91.6594	76390.5	81120.9	70764.2	7080.54	58839	30106.8	51.1681	70225	72252.9	80098.7	69845.2	73105.4	4139.99	5.66304	56507.2	63922.2	66437.3	66093.1	63239.9	4004.96	6.33296	59392.4	53067.6	51701.7	58515.8	55669.4	3334.46	5.98976	No information available
	P40936	Indolethylamine N-methyltransferase	DYLTTYYSFHSGPVAEQEIVK	816.397	3	75.5115	18689	20802.9	17341.5	10925.5	16939.7	3685.01	21.7537	37568.6	21998.3	24765.9	16009.4	25085.5	7871.42	31.3783	51658.5	47804.7	52489.5	43225.1	48794.4	3669.23	7.51978	34371.7	26118.6	24421.3	27330.1	28060.4	3787.48	13.4976	SUBCELLULAR LOCATION: Cytoplasm {ECO:0000269|PubMed:3350800}.
	P40936	Indolethylamine N-methyltransferase	EIIVTDYTPQNLQELQK	1016.53	2	71.7982	41264.8	43297.7	47301.7	43330.3	43798.6	2188.72	4.99723	53188	48111	45261.2	37691.2	46062.9	5605.58	12.1694	125979	99546	110964	110617	111776	9398.06	8.40792	66741.5	78406.3	73009.2	66713.7	71217.7	4878.73	6.85045	SUBCELLULAR LOCATION: Cytoplasm {ECO:0000269|PubMed:3350800}.
	P40936	Indolethylamine N-methyltransferase	EIIVTDYTPQNLQELQK	678.025	3	71.7799	51508.8	52108.4	50763.6	52078.8	51614.9	546.51	1.05882	52853.5	44533.9	50833.2	45265.5	48371.5	3553.97	7.34724	124590	108181	131639	116580	120248	8770.4	7.29362	79577.2	72367.8	79917.8	75859.5	76930.6	3077.9	4.00087	SUBCELLULAR LOCATION: Cytoplasm {ECO:0000269|PubMed:3350800}.
	P40936	Indolethylamine N-methyltransferase	VYIGGEDYEK	586.777	2	38.043	86909.4	82486.8	80569.5	88739	84676.2	3284.52	3.87892	143186	103112	112591	89801.7	112173	19650.4	17.518	222195	220394	248497	237977	232266	11602.1	4.99519	178378	140841	139713	152765	152924	15560.3	10.1752	SUBCELLULAR LOCATION: Cytoplasm {ECO:0000269|PubMed:3350800}.
	P41216	Long-chain-fatty-acid--CoA ligase 1	IENIYLR	460.764	2	43.882	71837.7	71109.5	69823.3	79506.3	73069.2	3785.8	5.18112	70819.3	68193.5	68399.8	71791.3	69801	1544.82	2.21318	205543	191100	202624	210020	202322	6993.73	3.45674	164882	146626	148644	152278	153108	7093.61	4.63309	SUBCELLULAR LOCATION: Mitochondrion outer membrane {ECO:0000250}; Single-pass type III membrane protein {ECO:0000250}. Peroxisome membrane {ECO:0000250}; Single-pass type III membrane protein {ECO:0000250}. Microsome membrane {ECO:0000250}; Single-pass ty
	P41216	Long-chain-fatty-acid--CoA ligase 1	LLLEGVENK	507.795	2	44.6113	56750.8	50203.8	45426.2	56710.7	52272.9	4767.18	9.11979	49430.7	44284.1	56795.3	43341.1	48462.8	5339.95	11.0187	164442	85448.4	151057	153996	138736	31165	22.4636	126194	104581	111483	100770	110757	9704.51	8.762	SUBCELLULAR LOCATION: Mitochondrion outer membrane {ECO:0000250}; Single-pass type III membrane protein {ECO:0000250}. Peroxisome membrane {ECO:0000250}; Single-pass type III membrane protein {ECO:0000250}. Microsome membrane {ECO:0000250}; Single-pass ty
	P41216	Long-chain-fatty-acid--CoA ligase 1	SQIDELYATIK	640.84	2	65.951	37841.2	38642.7	36144.3	43312.1	38985.1	2656.07	6.81304	37017.7	29879.9	34428.9	29090.1	32604.2	3262.63	10.0068	107607	88975.6	99908.8	95380.4	97968	6786.72	6.92749	63101.2	69259.6	73241.7	61148.3	66687.7	4824.87	7.23502	SUBCELLULAR LOCATION: Mitochondrion outer membrane {ECO:0000250}; Single-pass type III membrane protein {ECO:0000250}. Peroxisome membrane {ECO:0000250}; Single-pass type III membrane protein {ECO:0000250}. Microsome membrane {ECO:0000250}; Single-pass ty
	P41216	Long-chain-fatty-acid--CoA ligase 1	VLQPTIFPVVPR	455.947	3	73.5882	18229.7	19154.7	11723.9	25568.1	18669.1	4905.62	26.2767	18095.2	12839.9	18985.5	19233	17288.4	2602.94	15.056	57491.3	60306.5	60745.8	54631.7	58293.8	2455.51	4.21229	47796.7	35004.3	47594	40519.5	42728.6	5336.27	12.4887	SUBCELLULAR LOCATION: Mitochondrion outer membrane {ECO:0000250}; Single-pass type III membrane protein {ECO:0000250}. Peroxisome membrane {ECO:0000250}; Single-pass type III membrane protein {ECO:0000250}. Microsome membrane {ECO:0000250}; Single-pass ty
	P41216	Long-chain-fatty-acid--CoA ligase 1	VLQPTIFPVVPR	683.416	2	73.5843	129915	133294	140296	170539	143511	16047.3	11.182	123219	127853	130159	118592	124956	4443.71	3.55623	403178	413891	364917	370475	388115	20860.4	5.37478	288472	286917	289044	263979	282103	10492.8	3.71948	SUBCELLULAR LOCATION: Mitochondrion outer membrane {ECO:0000250}; Single-pass type III membrane protein {ECO:0000250}. Peroxisome membrane {ECO:0000250}; Single-pass type III membrane protein {ECO:0000250}. Microsome membrane {ECO:0000250}; Single-pass ty
	P42125	Enoyl-CoA delta isomerase 1, mitochondrial	ALQLGTLFSPAEALK	520.299	3	89.2786	6411.25	7264.41	5166.93	9770.78	7153.34	1685.22	23.5585	5578.96	5964.48	6251.76	7287.36	6270.64	633.685	10.1056	10665	11597.4	12070.5	10631.5	11241.1	616.089	5.48069	11504	8618.53	8707.22	7911.02	9185.18	1373.84	14.9571	SUBCELLULAR LOCATION: Mitochondrion matrix.
	P42125	Enoyl-CoA delta isomerase 1, mitochondrial	ALQLGTLFSPAEALK	779.946	2	89.3302	140813	131803	127966	173871	143613	18081.1	12.5901	114760	119738	133658	116402	121140	7446.76	6.14725	203729	188754	165196	184352	185508	13752	7.41318	196749	167504	130455	151332	161510	24216.4	14.9937	SUBCELLULAR LOCATION: Mitochondrion matrix.
	P42125	Enoyl-CoA delta isomerase 1, mitochondrial	EADIQNFTSFISK	750.372	2	77.8396	21454.8	18337.3	21255.6	25436.3	21621	2524.89	11.678	22062.1	24432	27448.8	26690.6	25158.4	2104.07	8.36329	31337	31600.4	30376.5	24707.3	29505.3	2807.32	9.51462	25128.3	33991.3	37243.6	33061.4	32356.1	4452.56	13.7611	SUBCELLULAR LOCATION: Mitochondrion matrix.
	P42125	Enoyl-CoA delta isomerase 1, mitochondrial	NVQELWLR	529.293	2	60.7399	43884.6	33239.3	35833.3	46319.5	39819.2	5430.58	13.6381	49784.3	49461.9	45497.6	50867.7	48902.9	2033.82	4.1589	54585.7	62079.1	52622.2	56134.8	56355.5	3531.22	6.26597	59131.4	63565	62795.6	57706.2	60799.5	2448.64	4.02739	SUBCELLULAR LOCATION: Mitochondrion matrix.
	P42125	Enoyl-CoA delta isomerase 1, mitochondrial	VGVVDEVVPEDQVHSK	868.447	2	45.157	9071.96	13970.5	11939.6	20516.3	13874.6	4211.02	30.3506	16457.2	19659.1	18837	16622.4	17893.9	1386.2	7.74677	25042	24034.2	20034.2	20571.9	22420.6	2155.71	9.61485	22816.5	28793	25148.9	22604.3	24840.7	2490.7	10.0267	SUBCELLULAR LOCATION: Mitochondrion matrix.
	P42669	Transcriptional activator protein Pur-alpha	IAEVGAGGNK	458.248	2	13.2333	9421.13	10091.2	9366.84	10769.2	9912.09	571.187	5.76253	9853.44	9994.76	10623.9	9645.17	10029.3	365.093	3.64026	11800.2	12123.9	12937.1	12276.9	12284.5	414.226	3.37194	11012.8	7950.6	9404.26	8799.35	9291.75	1119.79	12.0515	SUBCELLULAR LOCATION: Nucleus.
	P42932	T-complex protein 1 subunit theta	AIAGTGANVIVTGGK	664.88	2	40.7911	13134.7	12408.1	14878.3	15481.2	13975.6	1249.59	8.94122	11526.4	13704.7	12390.6	13119.5	12685.3	815.118	6.42569	14350.1	17141.7	15843.8	15016	15587.9	1041.52	6.68158	17484.9	17759.8	15735.7	17576.1	17139.1	816.294	4.76275	SUBCELLULAR LOCATION: Cytoplasm {ECO:0000250|UniProtKB:P50990}. Cytoplasm, cytoskeleton, microtubule organizing center, centrosome {ECO:0000250|UniProtKB:P50990}. Cytoplasm, cytoskeleton, cilium basal body {ECO:0000269|PubMed:23807208}.
	P42932	T-complex protein 1 subunit theta	DVDEVSSLLR	566.796	2	62.0181	20187.4	17115.2	18698.8	22519.3	19630.2	1990.59	10.1404	16493.9	20070.2	18331.3	16656.7	17888	1450.7	8.10987	25795.2	15334.2	23718.2	19533.9	21095.4	4018.63	19.0498	19967.4	20827.1	24812.3	22163.8	21942.6	1832.33	8.35056	SUBCELLULAR LOCATION: Cytoplasm {ECO:0000250|UniProtKB:P50990}. Cytoplasm, cytoskeleton, microtubule organizing center, centrosome {ECO:0000250|UniProtKB:P50990}. Cytoplasm, cytoskeleton, cilium basal body {ECO:0000269|PubMed:23807208}.
	P45376	Aldose reductase	VAIDLGYR	453.756	2	49.1524	23117	21856.7	19146.8	25706.2	22456.7	2361.73	10.5168	27305.5	23522.3	26153.6	28280.4	26315.5	1779.68	6.76288	10865.2	11028.3	11846	14194.4	11983.5	1329.48	11.0943	13120.7	11556.9	13911.9	13085.3	12918.7	852.871	6.60183	SUBCELLULAR LOCATION: Cytoplasm.
	P45952	Medium-chain specific acyl-CoA dehydrogenase, mitochondrial	EEIIPVAPEYDK	701.859	2	55.2056	126858	127666	115233	133150	125726	6524.23	5.18923	124219	110703	113658	104251	113208	7210.24	6.36903	120747	122677	115235	119767	119607	2732.2	2.28432	70849.7	99518	99007.1	97554.4	91732.3	12078.1	13.1666	SUBCELLULAR LOCATION: Mitochondrion matrix {ECO:0000250}.
	P45952	Medium-chain specific acyl-CoA dehydrogenase, mitochondrial	ENVLIGEGAGFK	617.327	2	53.6606	42054.4	44932.5	49481.8	55136	47901.2	4945.7	10.3248	107323	116439	108465	108406	110158	3654.87	3.31784	38082.4	37642.4	37282.4	37676.5	37670.9	283.325	0.752106	133171	119527	122213	110358	121317	8133.63	6.70442	SUBCELLULAR LOCATION: Mitochondrion matrix {ECO:0000250}.
	P45952	Medium-chain specific acyl-CoA dehydrogenase, mitochondrial	GIAFEDVR	453.738	2	45.3236	167261	163555	172699	197502	175254	13250.2	7.56055	120920	134822	134447	145573	133940	8744.93	6.52897	160576	160649	161738	163993	161739	1380.34	0.853438	112111	137574	156776	143657	137530	16233.3	11.8035	SUBCELLULAR LOCATION: Mitochondrion matrix {ECO:0000250}.
	P45952	Medium-chain specific acyl-CoA dehydrogenase, mitochondrial	IYQIYEGTAQIQR	791.915	2	53.206	44323	44773.5	46005.1	44277.7	44844.8	697.359	1.55505	54116.6	52704.8	48186.7	40262.3	48817.6	5403.25	11.0682	42567.8	41374.1	40029.4	44383.8	42088.8	1600.65	3.80302	50293	48353.2	41697.2	47276.2	46904.9	3195.12	6.8119	SUBCELLULAR LOCATION: Mitochondrion matrix {ECO:0000250}.
	P46471	26S protease regulatory subunit 7	ALDEGDIALLK	579.324	2	62.9689	21559	21445.9	24513.7	24094.3	22903.2	1409.15	6.15262	17090.9	20135.6	18696.4	22876.6	19699.9	2126.95	10.7968	22232.2	19763.4	18119.9	17690	19451.4	1782.25	9.16258	21303.4	20438.9	21878.2	19175.1	20698.9	1018.06	4.91842	SUBCELLULAR LOCATION: Cytoplasm {ECO:0000250|UniProtKB:P35998}. Note=Colocalizes with TRIM5 in cytoplasmic bodies. {ECO:0000250|UniProtKB:P35998}.
	P46471	26S protease regulatory subunit 7	DFLEAVNK	468.245	2	48.5271	19861	19681.8	21514.7	19792.6	20212.5	754.516	3.73291	15945	16160.9	18984.1	18866	17489	1438.69	8.22623	17076.2	16903.1	16832.2	17714.7	17131.6	348.174	2.03236	20097.1	17256.6	18325.7	18317.1	18499.1	1019.9	5.51325	SUBCELLULAR LOCATION: Cytoplasm {ECO:0000250|UniProtKB:P35998}. Note=Colocalizes with TRIM5 in cytoplasmic bodies. {ECO:0000250|UniProtKB:P35998}.
	P46471	26S protease regulatory subunit 7	FVNLGIEPPK	557.319	2	58.9944	68996	71809.8	74644.9	72741.9	72048.1	2036.99	2.82726	74440.9	66666.6	77953.1	62275.6	70334.1	6190.82	8.80202	68804.5	65114.3	72917.3	69143.8	68995	2761.48	4.00244	63157.4	53803.3	68291.4	71474.3	64181.6	6686.41	10.418	SUBCELLULAR LOCATION: Cytoplasm {ECO:0000250|UniProtKB:P35998}. Note=Colocalizes with TRIM5 in cytoplasmic bodies. {ECO:0000250|UniProtKB:P35998}.
	P46471	26S protease regulatory subunit 7	GVLLFGPPGTGK	571.832	2	62.8645	20511.7	19749.6	29785.1	26350.2	24099.1	4158.88	17.2574	25542.5	30976.2	28018.9	25852.9	27597.6	2171.39	7.86802	27736.2	21507.9	20680.2	23579	23375.8	2729.94	11.6785	29431.3	24127	25939.9	27572.7	26767.7	1962.2	7.33045	SUBCELLULAR LOCATION: Cytoplasm {ECO:0000250|UniProtKB:P35998}. Note=Colocalizes with TRIM5 in cytoplasmic bodies. {ECO:0000250|UniProtKB:P35998}.
	P46656	Adrenodoxin, mitochondrial	VPEAVADVR	478.264	2	30.965	57159	57258.8	51885.6	69656.4	58989.9	6530.59	11.0707	52626.2	50059.8	58333.4	58088.9	54777.1	3552.97	6.48623	86171.3	84997.5	85860.8	82582	84902.9	1407.3	1.65754	50751.7	57015	59667.2	59925.7	56839.9	3695.02	6.50076	SUBCELLULAR LOCATION: Mitochondrion matrix.
	P47199	Quinone oxidoreductase	EEFQQFAGLLQAGIEK	603.312	3	92.3927	17582.9	15663.7	15576.5	13466.5	15572.4	1456.48	9.35298	19976.1	17343.3	21206.8	17977.2	19125.8	1545.17	8.07895	18094.2	19107	17652.1	15375.7	17557.2	1365.48	7.7773	19030.3	10217.9	17100.2	13453.4	14950.4	3387.69	22.6594	SUBCELLULAR LOCATION: Cytoplasm {ECO:0000250}.
	P47199	Quinone oxidoreductase	GPIEINPR	448.253	2	33.1995	37714	37961.5	35022.1	43728.5	38606.5	3173.94	8.22126	39215	36721.7	40417.5	42172.2	39631.6	1982.01	5.00109	34547.8	37406.5	39358.9	36700.4	37003.4	1719.92	4.64802	30820.5	28793.5	30892.9	30068.9	30144	843.803	2.79924	SUBCELLULAR LOCATION: Cytoplasm {ECO:0000250}.
	P47199	Quinone oxidoreductase	LQSDVVVPVPQSHQVLIK	662.718	3	58.9783	24212.6	24097.2	23992.6	24818.3	24280.2	320.29	1.31914	22676.1	24383.4	24170	24220	23862.4	689.429	2.88919	22385	20521	21508.6	21605.5	21505	661.966	3.07819	20271.7	22651.9	20931.6	21001	21214.1	877.56	4.13669	SUBCELLULAR LOCATION: Cytoplasm {ECO:0000250}.
	P47199	Quinone oxidoreductase	VFEFGGPEVLK	611.329	2	67.9961	59786.8	59253.2	59552.8	72246.8	62709.9	5509.4	8.78552	57518	60258.6	57310.3	58751.3	58459.5	1175.7	2.01114	57469.8	60767.2	55212.4	58363.2	57953.2	1989.51	3.43296	56097.9	46930	49055.4	44443.7	49131.7	4340.47	8.83434	SUBCELLULAR LOCATION: Cytoplasm {ECO:0000250}.
	P47738	Aldehyde dehydrogenase, mitochondrial	EAGFPPGVVNIVPGFGPTAGAAIASHEGVDK	987.842	3	88.2199	60609.8	63846.5	44658.3	26814.4	48982.3	14716.1	30.0437	59528.4	31533.2	62698.8	46298	50014.6	12316.4	24.6256	78469.9	62859.1	64412.1	54779	65130	8525.96	13.0907	51665.9	57280.8	29557.3	47743.3	46561.9	10386.3	22.3064	SUBCELLULAR LOCATION: Mitochondrion matrix.
	P47738	Aldehyde dehydrogenase, mitochondrial	ELGEYGLQAYTEVK	800.399	2	64.362	91803.2	88543.7	90081.3	90969.4	90349.4	1207.31	1.33627	129796	101070	108596	78083.2	104386	18481.3	17.7047	108405	101846	109331	104177	105940	3059.58	2.88804	88413.2	82279.4	78252.3	82547.3	82873	3622.96	4.3717	SUBCELLULAR LOCATION: Mitochondrion matrix.
	P47738	Aldehyde dehydrogenase, mitochondrial	GYFIQPTVFGDVK	490.926	3	76.7686	17450.5	17126.7	15463.4	19485.7	17381.6	1429.72	8.22547	14924.7	12788.4	16914.6	13698.8	14581.6	1545.6	10.5997	20941.1	20665.7	21638.1	17452.2	20174.3	1611.05	7.98567	15205.8	12022.2	17831.7	14565.6	14906.3	2066.5	13.8633	SUBCELLULAR LOCATION: Mitochondrion matrix.
	P47738	Aldehyde dehydrogenase, mitochondrial	GYFIQPTVFGDVK	735.885	2	76.7689	450082	443249	455625	489101	459514	17635.2	3.83779	472920	451651	456481	401766	445705	26564.7	5.96015	574412	561371	523078	500492	539838	29529.9	5.47014	390764	431198	452245	398708	418229	24802.4	5.93035	SUBCELLULAR LOCATION: Mitochondrion matrix.
	P47738	Aldehyde dehydrogenase, mitochondrial	TFVQENVYDEFVER	592.281	3	75.804	136363	137795	127905	127585	132412	4695.73	3.5463	151270	121196	133333	114356	130039	14015.8	10.7782	175454	172164	163130	150582	165332	9637.51	5.82917	146616	109667	122936	114077	123324	14271.1	11.5721	SUBCELLULAR LOCATION: Mitochondrion matrix.
	P47738	Aldehyde dehydrogenase, mitochondrial	TFVQENVYDEFVER	887.918	2	75.8024	111983	105885	112399	106825	109273	2940.52	2.69099	121963	116230	115622	90938.6	111189	11950.2	10.7477	137471	139780	133491	120475	132804	7465.12	5.62114	111825	97043.3	94058.1	88613.3	97885	8597.18	8.78295	SUBCELLULAR LOCATION: Mitochondrion matrix.
	P47738	Aldehyde dehydrogenase, mitochondrial	TIEEVVGR	451.751	2	31.8171	599466	586347	621506	634942	610565	18865.6	3.08986	514987	533595	558166	607787	553634	34814.6	6.28837	716009	711832	699807	686713	703590	11416.2	1.62257	619949	535570	555893	570622	570509	31139.6	5.45821	SUBCELLULAR LOCATION: Mitochondrion matrix.
	P47738	Aldehyde dehydrogenase, mitochondrial	TIPIDGDFFSYTR	766.375	2	79.6153	176937	259099	265294	257367	239674	36341.1	15.1627	250314	198258	267832	248921	241331	25960.9	10.7573	323484	221738	173148	203865	230559	56394.4	24.4599	249789	174344	191321	239621	213769	31717.5	14.8373	SUBCELLULAR LOCATION: Mitochondrion matrix.
	P47738	Aldehyde dehydrogenase, mitochondrial	VVGNPFDSR	495.754	2	40.641	343405	339293	351517	404237	359613	26136.4	7.26793	328322	321075	314694	340264	326089	9498.77	2.91294	443280	421452	421494	421209	426859	9481.27	2.22117	251118	301318	331610	322240	301571	31125.3	10.3211	SUBCELLULAR LOCATION: Mitochondrion matrix.
	P47738	Aldehyde dehydrogenase, mitochondrial	YGLAAAVFTK	520.792	2	58.3772	346171	330114	350277	319438	336500	12401.8	3.68553	325481	318431	300725	333205	319461	12012.8	3.76035	394418	369481	379093	400199	385798	12174.4	3.15565	355745	330246	331623	327161	336194	11403.2	3.39186	SUBCELLULAR LOCATION: Mitochondrion matrix.
	P47740	Fatty aldehyde dehydrogenase	EILAAIAADLSK	607.853	2	87.521	42817	41053	46086.8	37231.2	41797	3195.43	7.64512	43987.9	53557.7	40986.4	56683.6	48803.9	6499.93	13.3185	75695.5	68519.4	74696.1	76422.9	73833.5	3128.74	4.23756	63383.4	69684.7	64493.9	75746.2	68327.1	4899.49	7.17064	SUBCELLULAR LOCATION: Endoplasmic reticulum membrane {ECO:0000250|UniProtKB:P30839}; Single-pass membrane protein {ECO:0000255}; Cytoplasmic side {ECO:0000250|UniProtKB:P30839}. Membrane {ECO:0000269|PubMed:25286108}; Single-pass membrane protein {ECO:000
	P47740	Fatty aldehyde dehydrogenase	YLAPTILTDVDPNSK	823.935	2	70.3482	10666.5	10178.4	10573	11729.2	10786.8	574.122	5.32247	16290.8	15222	17038.1	12417.2	15242	1753.99	11.5076	18705.8	15483.2	18400.1	17292	17470.3	1262.06	7.22407	26900.1	21434.5	22135.5	20202	22668	2539.55	11.2032	SUBCELLULAR LOCATION: Endoplasmic reticulum membrane {ECO:0000250|UniProtKB:P30839}; Single-pass membrane protein {ECO:0000255}; Cytoplasmic side {ECO:0000250|UniProtKB:P30839}. Membrane {ECO:0000269|PubMed:25286108}; Single-pass membrane protein {ECO:000
	P47754	F-actin-capping protein subunit alpha-2	FTVTPSTTQVVGILK	795.959	2	72.8998	20871.4	21760.1	22551.7	22859.4	22010.6	770.35	3.4999	21898.6	22369.3	22530.3	21403.2	22050.4	439.863	1.99481	16972.2	18183.8	16481.6	15805.6	16860.8	868.933	5.15357	18992.8	16225.7	18674.7	16865	17689.5	1171.75	6.62396	No information available
	P48036	Annexin A5	FITIFGTR	477.774	2	67.4384	169545	152028	158112	66465.4	136538	40942	29.9859	253644	262538	264317	274430	263732	7382.27	2.79915	30620	30201.7	30383.1	30427.3	30408	148.761	0.489216	77830.1	62535.9	66800.7	67544.5	68677.8	5619.03	8.18172	No information available
	P48036	Annexin A5	GTVTDFPGFDGR	634.799	2	58.4582	62407.9	78246.8	87708.2	89180.5	79385.8	10662.4	13.4311	112442	148962	117714	108419	121884	15977.3	13.1086	17852.6	9979.77	16492.3	9570.35	13473.7	3732.64	27.703	28346.2	36463.8	33678.4	33528.7	33004.3	2932.39	8.88487	No information available
	P48036	Annexin A5	TPEELSAIK	494.271	2	36.8084	77179.2	81347.6	80092.7	96631.8	83812.8	7553.94	9.01286	144763	131317	140692	147484	141064	6124.62	4.34173	21577.5	12452.7	18273.8	18097.1	17600.3	3279.34	18.6323	41428.9	36051.5	37795	37887.2	38290.6	1953.88	5.10277	No information available
	P48036	Annexin A5	VLTEIIASR	501.303	2	46.9391	256328	238546	264011	269901	257197	11794.3	4.5857	395855	393611	372662	427875	397501	19731.7	4.96394	79349.6	90021.6	66548	71941.6	76965.2	8802.13	11.4365	126018	121772	98477.6	124296	117641	11166.5	9.49205	No information available
	P48678	Prelamin-A/C	ITESEEVVSR	574.793	2	26.6115	27425.5	28988.8	28488.2	34153.7	29764.1	2596.48	8.72355	22965.5	22434.1	22132.2	23709.2	22810.3	598.622	2.62436	20300.8	21960.8	19630.8	20720.4	20653.2	849.089	4.11117	16732.6	13597.7	13618.2	16389.7	15084.5	1481.58	9.82184	SUBCELLULAR LOCATION: Nucleus {ECO:0000269|PubMed:26436652}. Nucleus envelope. Nucleus lamina {ECO:0000250}. Nucleus, nucleoplasm {ECO:0000250}. Note=Farnesylation of prelamin-A/C facilitates nuclear envelope targeting and subsequent cleaveage by ZMPSTE24
	P48678	Prelamin-A/C	LADALQELR	514.79	2	51.1889	50273.4	50595	55997.1	46367.5	50808.3	3426.94	6.74485	47070.7	31550.2	44915.6	43826	41840.6	6054.83	14.4712	34824.4	32948	33191.6	33323.4	33571.9	735.604	2.19113	26797.2	25116.9	26308.7	26729	26238	673.768	2.56791	SUBCELLULAR LOCATION: Nucleus {ECO:0000269|PubMed:26436652}. Nucleus envelope. Nucleus lamina {ECO:0000250}. Nucleus, nucleoplasm {ECO:0000250}. Note=Farnesylation of prelamin-A/C facilitates nuclear envelope targeting and subsequent cleaveage by ZMPSTE24
	P48678	Prelamin-A/C	SGAQASSTPLSPTR	680.347	2	24.5791	20242.7	22681.5	21457.5	27911.6	23073.3	2923.45	12.6703	16595	17934.1	16850.4	16997.6	17094.3	505.793	2.95884	16384.5	17886.5	15366.8	16501.9	16535	896.522	5.42198	13591.1	11122.1	13242.8	12126.9	12520.7	971.896	7.76229	SUBCELLULAR LOCATION: Nucleus {ECO:0000269|PubMed:26436652}. Nucleus envelope. Nucleus lamina {ECO:0000250}. Nucleus, nucleoplasm {ECO:0000250}. Note=Farnesylation of prelamin-A/C facilitates nuclear envelope targeting and subsequent cleaveage by ZMPSTE24
	P48678	Prelamin-A/C	VAVEEVDEEGK	602.291	2	27.7445	21470.7	24816.1	21823.5	27130.5	23810.2	2316.07	9.72721	17173	16708.5	17824.8	17769	17368.8	458.929	2.64226	15124	16030.7	14824.7	15036.8	15254	461.432	3.02498	14874.8	11431.8	11678.9	12455	12610.1	1360.91	10.7922	SUBCELLULAR LOCATION: Nucleus {ECO:0000269|PubMed:26436652}. Nucleus envelope. Nucleus lamina {ECO:0000250}. Nucleus, nucleoplasm {ECO:0000250}. Note=Farnesylation of prelamin-A/C facilitates nuclear envelope targeting and subsequent cleaveage by ZMPSTE24
	P48758	Carbonyl reductase [NADPH] 1	FHQLDIDNPQSIR	528.271	3	50.6846	94247.2	90143	93005.2	100147	94385.7	3644.3	3.86107	83604.2	86109.7	78114.7	82613.6	82610.6	2891.53	3.50019	59115.7	58152.3	60802.5	58664.4	59183.7	994.826	1.68091	53981	58695.8	58493.1	58573	57435.7	1995.89	3.47499	SUBCELLULAR LOCATION: Cytoplasm.
	P48758	Carbonyl reductase [NADPH] 1	FHQLDIDNPQSIR	791.902	2	50.7199	12632.9	15793.8	14498.4	20568.5	15873.4	2934.35	18.486	18570.8	17393.8	11208.4	15548.2	15680.3	2797.61	17.8415	11550.6	10688.2	8954	9591.53	10196.1	998.16	9.78962	8107.97	11191.1	9953.38	10790	10010.6	1185.8	11.8454	SUBCELLULAR LOCATION: Cytoplasm.
	P48758	Carbonyl reductase [NADPH] 1	LQAEGLSPR	485.769	2	29.0216	168439	171927	162504	214384	179313	20526.2	11.4471	161083	154658	173138	177725	166651	9213.45	5.5286	110661	117705	115090	110829	113571	2974.14	2.61874	125085	103310	114003	114553	114238	7701.34	6.74151	SUBCELLULAR LOCATION: Cytoplasm.
	P48771	Cytochrome c oxidase subunit 7A2, mitochondrial	GGASDALLYR	511.767	2	40.8969	109316	115839	118441	129583	118295	7316.07	6.18462	137263	140936	131957	137867	137006	3230.24	2.35774	147383	135411	139905	134972	139418	4987.53	3.57741	145313	140914	147374	148795	145599	2974.94	2.04325	SUBCELLULAR LOCATION: Mitochondrion inner membrane.
	P48776	Tryptophan 2,3-dioxygenase	GLEEEFLR	496.756	2	59.3767	32802.9	30220.3	29993.2	31195.3	31052.9	1106.71	3.56394	15132.7	16004.9	15899.5	14901.9	15484.8	475.968	3.07378	27982.7	22480.9	27758.4	26253.2	26118.8	2203.12	8.43498	21664.6	18751.7	14917.4	17987.7	18330.4	2401.07	13.0989	No information available
	P49429	4-hydroxyphenylpyruvate dioxygenase	AFEEEQALR	546.77	2	36.7524	179289	189706	181615	224976	193897	18355.4	9.4666	219500	198089	216400	213070	211765	8216.45	3.87998	260707	263529	256767	256824	259457	2842.28	1.09547	230591	257254	279877	270097	259455	18495	7.12841	SUBCELLULAR LOCATION: Cytoplasm {ECO:0000250}. Membrane {ECO:0000250}; Peripheral membrane protein {ECO:0000250}.
	P49429	4-hydroxyphenylpyruvate dioxygenase	EPWVEQDK	515.746	2	30.4946	56824.3	53600.2	55831.2	53066.8	54830.6	1549.28	2.82558	61367.7	66678.1	73058	73450.9	68638.7	4984.96	7.26261	80358.5	82594	76158	63720.6	75707.8	7296.3	9.63745	76731.9	74374.4	60527.7	81661.1	73323.8	7841.71	10.6946	SUBCELLULAR LOCATION: Cytoplasm {ECO:0000250}. Membrane {ECO:0000250}; Peripheral membrane protein {ECO:0000250}.
	P49429	4-hydroxyphenylpyruvate dioxygenase	EVVSHVIK	455.771	2	19.2231	48221.5	49464.4	48742.5	58888.5	51329.2	4386.6	8.54601	55432	49328.9	63948.9	59339.9	57012.4	5363.45	9.40751	66302.8	64184.8	70398.2	68648.8	67383.6	2349.95	3.48743	70385.9	66337.9	75625.1	70731.7	70770.2	3292.56	4.65247	SUBCELLULAR LOCATION: Cytoplasm {ECO:0000250}. Membrane {ECO:0000250}; Peripheral membrane protein {ECO:0000250}.
	P49429	4-hydroxyphenylpyruvate dioxygenase	FAVLQTYGDTTHTLVEK	641.667	3	60.941	123587	107503	112497	113993	114395	5825.87	5.09276	129084	129005	122570	124557	126304	2829.22	2.24001	167365	141878	154201	144598	152011	9977.24	6.56352	166144	153276	146646	151175	154310	7240.24	4.69199	SUBCELLULAR LOCATION: Cytoplasm {ECO:0000250}. Membrane {ECO:0000250}; Peripheral membrane protein {ECO:0000250}.
	P49429	4-hydroxyphenylpyruvate dioxygenase	FAVLQTYGDTTHTLVEK	961.997	2	60.9223	15661.6	13344.3	16633.8	15923.1	15390.7	1233.88	8.01706	18649.9	18807.5	17475.9	17591.7	18131.2	601.447	3.31718	19874.9	17518.6	18913.8	18441.5	18687.2	849.695	4.54693	23084.8	26724	21575.8	19499.8	22721.1	2638.38	11.612	SUBCELLULAR LOCATION: Cytoplasm {ECO:0000250}. Membrane {ECO:0000250}; Peripheral membrane protein {ECO:0000250}.
	P49429	4-hydroxyphenylpyruvate dioxygenase	FLPGFEAPTYK	635.329	2	63.8792	359737	346391	364878	366023	359257	7796.58	2.17019	369383	384459	368188	371383	373353	6512.92	1.74444	500965	448310	439140	414357	450693	31570	7.00477	499446	438054	439995	435571	453267	26707.8	5.89228	SUBCELLULAR LOCATION: Cytoplasm {ECO:0000250}. Membrane {ECO:0000250}; Peripheral membrane protein {ECO:0000250}.
	P49429	4-hydroxyphenylpyruvate dioxygenase	FWSVDDTQVHTEYSSLR	690.657	3	64.8825	69133.9	62858.9	63328.8	40903.5	59056.3	10768	18.2334	85878.9	78975.3	72463.9	60890.7	74552.2	9204.02	12.3457	95341.6	87866.2	88443.5	83795.7	88861.8	4147.84	4.66774	80639.2	77515.2	75171.5	80987.6	78578.4	2386.84	3.03753	SUBCELLULAR LOCATION: Cytoplasm {ECO:0000250}. Membrane {ECO:0000250}; Peripheral membrane protein {ECO:0000250}.
	P49429	4-hydroxyphenylpyruvate dioxygenase	GTEFLAAPSSYYK	717.351	2	58.8738	125925	123222	127314	125443	125476	1471.57	1.17279	152160	151115	140486	138307	145517	6179.99	4.24692	178201	168409	160483	163399	167623	6732.93	4.01671	165862	163583	151056	164540	161260	5946.73	3.68766	SUBCELLULAR LOCATION: Cytoplasm {ECO:0000250}. Membrane {ECO:0000250}; Peripheral membrane protein {ECO:0000250}.
	P49429	4-hydroxyphenylpyruvate dioxygenase	SIVVTNYEESIK	691.364	2	52.81	148909	142260	147961	150870	147500	3202.11	2.17093	179994	175080	174084	165390	173637	5260.81	3.02977	209584	192247	185588	191773	194798	8931.85	4.58519	234446	202677	215949	208653	215431	11942.1	5.54332	SUBCELLULAR LOCATION: Cytoplasm {ECO:0000250}. Membrane {ECO:0000250}; Peripheral membrane protein {ECO:0000250}.
	P49429	4-hydroxyphenylpyruvate dioxygenase	TEDIITAIR	516.29	2	51.8678	371545	373091	381965	456951	395888	35478.3	8.9617	385498	405563	401119	425806	404497	14383.7	3.55596	544493	490631	498865	509844	510958	20526.2	4.0172	420111	514694	547881	512672	498839	47554.9	9.5331	SUBCELLULAR LOCATION: Cytoplasm {ECO:0000250}. Membrane {ECO:0000250}; Peripheral membrane protein {ECO:0000250}.
	P50136	2-oxoisovalerate dehydrogenase subunit alpha, mitochondrial	LEFIQPNVISGIPIYR	620.352	3	91.5539	28505.8	28503.2	22048	24996	26013.3	2700.5	10.3812	20833.3	17256.8	19103.2	14713.1	17976.6	2269.27	12.6235	27030.6	30148.7	30349.6	24758.3	28071.8	2321.92	8.27138	17514.8	17718.6	20360.7	17345.4	18234.8	1234.43	6.76962	SUBCELLULAR LOCATION: Mitochondrion matrix.
	P50136	2-oxoisovalerate dehydrogenase subunit alpha, mitochondrial	TDLVFGQYR	549.782	2	54.2231	72333.7	62619	71103.1	66558.4	68153.6	3851.93	5.65183	56295.3	52386.3	54005.2	52709.8	53849.2	1536.72	2.85374	71360.3	70089.4	67597.8	65573.2	68655.1	2235.59	3.25626	49590.8	50559.8	46932.5	46736.9	48455	1657.58	3.42086	SUBCELLULAR LOCATION: Mitochondrion matrix.
	P50171	Estradiol 17-beta-dehydrogenase 8	GSIINISSIIGK	601.361	2	80.3145	23006.8	27124.2	24560.9	7574.12	20566.5	7643.89	37.1667	20445.5	20998.8	23175.1	23590.7	22052.5	1352.69	6.13394	24368	23228.4	26063.5	27303.5	25240.9	1560.71	6.18327	22085.8	24779.7	24656.4	18578.1	22525	2519.77	11.1866	SUBCELLULAR LOCATION: Mitochondrion matrix {ECO:0000250|UniProtKB:Q92506}.
	P50171	Estradiol 17-beta-dehydrogenase 8	LLGSPGSEDGAPR	628.318	2	30.301	14920.2	21282.9	18584.4	27254.7	20510.6	4501.15	21.9455	14222.6	18065.7	19570.3	16554.2	17103.2	1975.59	11.551	22178.2	21888.6	22976.6	18206.6	21312.5	1836.91	8.61891	16091.8	16886.8	18692.8	18411.5	17520.7	1073.63	6.12775	SUBCELLULAR LOCATION: Mitochondrion matrix {ECO:0000250|UniProtKB:Q92506}.
	P50171	Estradiol 17-beta-dehydrogenase 8	SALALVTGAGSGIGR	665.378	2	61.3118	47911.1	49008.5	50982.5	55469.2	50842.8	2888.88	5.68199	36855.5	35464.9	34982.1	37265.6	36142	945.43	2.61587	54727	43207.9	43052.6	45513.1	46625.2	4778.03	10.2477	40593.9	39627.8	38905.1	41520.4	40161.8	987.011	2.45759	SUBCELLULAR LOCATION: Mitochondrion matrix {ECO:0000250|UniProtKB:Q92506}.
	P50172	Corticosteroid 11-beta-dehydrogenase isozyme 1	FALDGFFSTIR	637.332	2	87.614	29205.8	31910.7	33444	18344.1	28226.1	5903.74	20.9159	39146.1	39366	31920.2	36768.2	36800.1	2995.92	8.14105	52653.9	48415.8	48557.6	46568.2	49048.9	2224.41	4.5351	66292.8	63253.1	54790.8	75293.4	64907.5	7329.22	11.2918	SUBCELLULAR LOCATION: Endoplasmic reticulum membrane; Single-pass type II membrane protein.
	P50172	Corticosteroid 11-beta-dehydrogenase isozyme 1	TELYITK	434.245	2	32.9421	45923.1	55442.5	51351.8	49122.9	50460.1	3463.82	6.86447	50351.4	51653.1	57191.1	46257.3	51363.2	3909.67	7.6118	74988.4	71548.1	71487.1	69685.7	71927.3	1919.15	2.66818	98530.9	76622.2	74617.3	97302.7	86768.3	11179.5	12.8843	SUBCELLULAR LOCATION: Endoplasmic reticulum membrane; Single-pass type II membrane protein.
	P50247	Adenosylhomocysteinase	AGIPVFAWK	494.784	2	73.6397	555467	533127	541691	497844	532032	21287.1	4.00109	457185	450019	444254	442865	448581	5645.73	1.25858	732418	671230	668068	626756	674618	37702.8	5.58877	609382	572886	592201	589350	590955	12944	2.19035	SUBCELLULAR LOCATION: Cytoplasm. Melanosome {ECO:0000250}.
	P50247	Adenosylhomocysteinase	GISEETTTGVHNLYK	550.277	3	43.3195	148686	151920	147545	145653	148451	2277.02	1.53385	144585	146146	128434	135341	138626	7188.94	5.18583	200818	188742	184819	188449	190707	6038.75	3.1665	185665	166459	168577	170415	172779	7570.13	4.38139	SUBCELLULAR LOCATION: Cytoplasm. Melanosome {ECO:0000250}.
	P50247	Adenosylhomocysteinase	GISEETTTGVHNLYK	824.912	2	43.3335	23185.4	25367.6	22374.1	29923.3	25212.6	2931.77	11.6282	29032.7	24695.8	25108.4	25741.3	26144.5	1708.55	6.53501	40886.2	36496.9	33381.4	36953.5	36929.5	2666.08	7.21938	26842	40002.5	34326.8	35035.3	34051.6	4702.03	13.8085	SUBCELLULAR LOCATION: Cytoplasm. Melanosome {ECO:0000250}.
	P50247	Adenosylhomocysteinase	VAVVAGYGDVGK	567.811	2	40.2806	401141	424367	407128	464709	424336	24819.9	5.8491	435829	404458	405377	422573	417059	13018.8	3.12158	569516	551567	551833	552109	556256	7658.08	1.37672	597396	525749	547995	557134	557069	25930.2	4.65477	SUBCELLULAR LOCATION: Cytoplasm. Melanosome {ECO:0000250}.
	P50247	Adenosylhomocysteinase	VPAINVNDSVTK	628.846	2	41.5968	49156	53238.3	53487.1	62587.9	54617.3	4912.65	8.99467	88694.7	84157.5	79135.6	80846	83208.4	3645.84	4.38157	76786.6	71768.4	73660.9	67084.6	72325.1	3516.44	4.86199	120616	112034	111472	110839	113740	3992.06	3.50981	SUBCELLULAR LOCATION: Cytoplasm. Melanosome {ECO:0000250}.
	P50247	Adenosylhomocysteinase	YPQLLSGIR	523.803	2	62.0296	270159	237481	153463	226260	221841	42645	19.2233	211903	195941	200482	224643	208242	11112.1	5.33616	397409	326845	397846	218734	335209	73192.8	21.835	367322	273008	203863	352920	299278	65767.7	21.9754	SUBCELLULAR LOCATION: Cytoplasm. Melanosome {ECO:0000250}.
	P50285	Dimethylaniline monooxygenase [N-oxide-forming] 1	FTEHVEEGR	552.259	2	20.061	3441.88	5092.32	4422.86	5200.59	4539.41	700.183	15.4245	3948.36	4106.72	5179.26	4685.15	4479.87	488.116	10.8957	6143.23	5482.59	5883.78	5340.42	5712.51	318.657	5.57824	4867.06	4483.36	5606.2	4002.62	4739.81	586.521	12.3744	SUBCELLULAR LOCATION: Microsome membrane. Endoplasmic reticulum membrane.
	P50285	Dimethylaniline monooxygenase [N-oxide-forming] 1	LYSTQFNLQR	635.333	2	51.5477	17980.4	16146.8	16149.5	20461.4	17684.5	1769.14	10.0039	21092.5	20915.8	17630.5	16284.8	18980.9	2079.4	10.9552	27795.9	27048.2	27662	23932.2	26609.6	1571.31	5.90507	24810.9	23078.5	19776.7	23269	22733.8	1834.66	8.0702	SUBCELLULAR LOCATION: Microsome membrane. Endoplasmic reticulum membrane.
	P50285	Dimethylaniline monooxygenase [N-oxide-forming] 1	SSDLGGLWR	495.754	2	56.2732	29507.3	31453.6	27120	27222.9	28826	1792.26	6.21753	26738.9	26345.9	24890.1	24290.9	25566.5	1008.31	3.94389	30665.1	34084.8	30119	31259.4	31532.1	1527.99	4.84582	23393.8	25850.2	29126.4	32137.2	27626.9	3304.08	11.9597	SUBCELLULAR LOCATION: Microsome membrane. Endoplasmic reticulum membrane.
	P50295	Arylamine N-acetyltransferase 2	SLTEEEIEDVLR	716.862	2	78.5246	16754.4	16649	16601.6	13432.9	15859.5	1402.07	8.84057	12804.6	12172.5	9938.04	6243.02	10289.5	2567.53	24.9528	16236.6	13579.9	14201.3	14509.2	14631.7	985.179	6.73316	9966.17	13017.9	9527.31	10763.5	10818.7	1344.8	12.4303	SUBCELLULAR LOCATION: Cytoplasm.
	P50427	Steryl-sulfatase	VLAALDELGLAR	620.867	2	77.5564	22692.6	23726.1	26922.8	32059.6	26350.3	3646.53	13.8387	17415.1	22217.5	20997.7	20667.1	20324.3	1776.14	8.73897	11011.6	11787.1	11665.3	14045.1	12127.3	1145.87	9.44869	11481.4	13265.6	14682.1	10597.8	12506.8	1581.4	12.6444	SUBCELLULAR LOCATION: Microsome membrane; Multi-pass membrane protein. Endoplasmic reticulum membrane {ECO:0000305}; Multi-pass membrane protein {ECO:0000305}. Note=The sequence shows several membrane-spanning domains that could serve to anchor the protei
	P50431	Serine hydroxymethyltransferase, cytosolic	ALSDALTELGYK	640.84	2	71.4077	37107.6	34265.3	37704.4	37593.2	36667.6	1405.02	3.83178	34052.8	30768.5	33240.3	24406.8	30617.1	3784.03	12.3592	62147.8	41675.9	56158.2	52911	53223.2	7444.82	13.9879	57212.6	49221.6	51231.1	48139	51451.1	3506.55	6.81531	SUBCELLULAR LOCATION: Cytoplasm.
	P50431	Serine hydroxymethyltransferase, cytosolic	GLLEEDFQK	539.774	2	50.4627	24130.9	34527.4	24083.9	37346	30022.1	5998.03	19.9787	30292.3	31481.8	28775	33098.7	30912	1585.66	5.12961	65668.5	60954.5	60097.2	54138.8	60214.8	4099.42	6.808	47320.6	48500.9	48480	45603.2	47476.2	1182.17	2.49004	SUBCELLULAR LOCATION: Cytoplasm.
	P50431	Serine hydroxymethyltransferase, cytosolic	IQSAVATLR	479.788	2	31.9029	19702.1	18015.5	17027.5	23430.9	19544	2439.38	12.4815	21992.5	22058.6	25233.9	24957.3	23560.6	1538.29	6.52906	28921.5	31466.7	29957	34208.6	31138.5	1990.24	6.39159	30689.1	32184.6	32864.3	34518	32564	1375.44	4.22382	SUBCELLULAR LOCATION: Cytoplasm.
	P50431	Serine hydroxymethyltransferase, cytosolic	LGTPALTSR	458.267	2	31.2975	65696.3	63087.4	60005.5	76770.1	66389.8	6322.49	9.52328	56595.8	54292.3	58268.7	59426.8	57145.9	1930.6	3.37837	117534	108806	111663	109743	111937	3391.91	3.03021	106683	78630.6	94088.9	90042.4	92361.1	10024.9	10.854	SUBCELLULAR LOCATION: Cytoplasm.
	P50516	V-type proton ATPase catalytic subunit A	ASLAETDK	417.714	2	11.7631	7424.57	8271.31	9259.65	6834.8	7947.58	913.527	11.4944	7040.65	6231.6	8477.14	7102.58	7212.99	806.708	11.1841	5342.18	4856.39	6462.58	5705.44	5591.65	586.154	10.4827	6209.36	4720.56	3460.52	5475.61	4966.51	1016.41	20.4653	No information available
	P50516	V-type proton ATPase catalytic subunit A	GVNVSALSR	451.756	2	34.4536	19463.1	19242.2	18096.1	20069.8	19217.8	714.985	3.72043	20128.9	16699.2	18763.3	16592.9	18046.1	1481.41	8.20901	12887.3	12997.3	13883.8	11586	12838.6	819.922	6.38638	14687.8	10888.1	13197.6	13161	12983.6	1357.63	10.4564	No information available
	P50544	Very long-chain specific acyl-CoA dehydrogenase, mitochondrial	ELGAFGLQVPSELGGLGLSNTQYAR	859.782	3	97.2135	23401.7	20546	23035.1	23621.9	22651.2	1233.36	5.44502	12349	14951.8	9833.12	13401.2	12633.8	1863.25	14.7481	28227.8	31097.5	32877.7	28685.4	30222.1	1881.31	6.22494	27298.2	30688.4	24489.6	26489.8	27241.5	2237.33	8.21294	SUBCELLULAR LOCATION: Mitochondrion inner membrane.
	P50544	Very long-chain specific acyl-CoA dehydrogenase, mitochondrial	ELVGPVAR	420.75	2	28.8802	111534	107787	107038	134363	115181	11205.2	9.72841	78579.1	77249.7	85243.6	88245.8	82329.6	4565.23	5.54506	129128	150021	156811	153866	147456	10852.4	7.35977	144141	115614	125037	134222	129754	10596.4	8.16658	SUBCELLULAR LOCATION: Mitochondrion inner membrane.
	P50544	Very long-chain specific acyl-CoA dehydrogenase, mitochondrial	FFEEVNDPAK	598.285	2	43.5523	22610.9	22383	25292.3	29346.3	24908.1	2806.18	11.2661	21714.4	24329.4	19319.9	21268.5	21658	1785.89	8.24586	25513.9	30270.9	27105.7	30594	28371.1	2139.8	7.54219	32652.4	32115.9	29593.2	30220	31145.4	1272.67	4.08621	SUBCELLULAR LOCATION: Mitochondrion inner membrane.
	P50544	Very long-chain specific acyl-CoA dehydrogenase, mitochondrial	IFEGANDILR	574.309	2	57.8455	69744.8	62035	63201.6	79609	68647.6	6977.5	10.1642	59187.4	68902.3	85029.3	64411.8	69382.7	9665.67	13.9309	92294.5	85363.8	87496.1	93577.5	89683	3369.93	3.75761	72487.8	93154.5	117590	83295.5	91631.9	16674.2	18.197	SUBCELLULAR LOCATION: Mitochondrion inner membrane.
	P50544	Very long-chain specific acyl-CoA dehydrogenase, mitochondrial	ITAFVVER	467.771	2	45.2983	75563	78269.6	78036.5	61550.1	73354.8	6897.48	9.4029	51603.1	56205.9	56918.8	61541.6	56567.3	3522.81	6.22765	94276	98153.4	98665.1	102901	98499	3056.16	3.10273	91537.3	86553.1	92868.5	90277.6	90309.1	2354.13	2.60674	SUBCELLULAR LOCATION: Mitochondrion inner membrane.
	P50544	Very long-chain specific acyl-CoA dehydrogenase, mitochondrial	SLSEGYPTAQHEK	482.9	3	24.5609	25802	20846.2	23956.1	21796.7	23100.2	1924.32	8.33032	18593.6	19430.5	19195.1	20225.2	19361.1	584.818	3.02058	31115.1	30755.6	33462.5	23542.8	29719	3714.28	12.498	30154.3	22906.1	26377.9	26555.5	26498.4	2563.61	9.67459	SUBCELLULAR LOCATION: Mitochondrion inner membrane.
	P50544	Very long-chain specific acyl-CoA dehydrogenase, mitochondrial	VEDDTLQGLK	559.29	2	37.5021	40101.6	36076.6	34676.2	45501.1	39088.9	4203.82	10.7545	31204.2	28236	28659.3	30506.3	29651.4	1237.91	4.17487	46802.8	48132.1	50813.7	52755.1	49625.9	2313.24	4.66136	52910.6	44347.1	46317.5	43428.6	46750.9	3706.26	7.92767	SUBCELLULAR LOCATION: Mitochondrion inner membrane.
	P50544	Very long-chain specific acyl-CoA dehydrogenase, mitochondrial	VPSENVLGEVGDGFK	773.891	2	61.5207	11327	11908.4	12063.8	14928.8	12557	1396.65	11.1225	13227.2	11407.6	12223.7	5398.28	10564.2	3051.38	28.8842	15090.4	17092.9	14174.2	14834.1	15297.9	1088.9	7.118	14893.2	20876.3	16113.9	14289.3	16543.2	2586.61	15.6355	SUBCELLULAR LOCATION: Mitochondrion inner membrane.
	P50580	Proliferation-associated protein 2G4	EGEFVAQFK	527.764	2	48.6606	26159.7	25147.9	23817.4	30092.4	26304.4	2339.46	8.89379	25985.5	26173.1	26411.9	25590.2	26040.2	300.544	1.15416	29282.5	25823.1	27553.5	25069.1	26932.1	1628.76	6.04767	26530.6	25561.4	25595.3	24870.1	25639.3	590.349	2.30251	SUBCELLULAR LOCATION: Isoform 1: Cytoplasm {ECO:0000250|UniProtKB:Q9UQ80}. Nucleus, nucleolus {ECO:0000250|UniProtKB:Q9UQ80}. Note=Phosphorylation at Ser-361 by PKC/PRKCD regulates its nucleolar localization. {ECO:0000250|UniProtKB:Q9UQ80}.; SUBCELLULAR L
	P50580	Proliferation-associated protein 2G4	HELLQPFNVLYEK	543.959	3	73.9981	15540.9	13963.8	11398.2	9362.77	12566.4	2367.94	18.8434	15460.3	14976.9	14764.8	14676.6	14969.7	303.564	2.02786	14437.2	16441.4	13962.7	14759.2	14900.1	933.881	6.2676	17410.1	11937	13561.2	15031.8	14485	2012.51	13.8937	SUBCELLULAR LOCATION: Isoform 1: Cytoplasm {ECO:0000250|UniProtKB:Q9UQ80}. Nucleus, nucleolus {ECO:0000250|UniProtKB:Q9UQ80}. Note=Phosphorylation at Ser-361 by PKC/PRKCD regulates its nucleolar localization. {ECO:0000250|UniProtKB:Q9UQ80}.; SUBCELLULAR L
	P50580	Proliferation-associated protein 2G4	ITSGPFEPDLYK	683.848	2	58.551	27747.8	31754.4	28534.7	33815	30463	2449.19	8.03987	32711.5	28710.6	29792.6	21235	28112.5	4231.77	15.053	31165.8	26854	22746.2	19050.8	24954.2	4525.43	18.135	27113.7	27153.6	28098.5	28299.8	27666.4	537.65	1.94333	SUBCELLULAR LOCATION: Isoform 1: Cytoplasm {ECO:0000250|UniProtKB:Q9UQ80}. Nucleus, nucleolus {ECO:0000250|UniProtKB:Q9UQ80}. Note=Phosphorylation at Ser-361 by PKC/PRKCD regulates its nucleolar localization. {ECO:0000250|UniProtKB:Q9UQ80}.; SUBCELLULAR L
	P51150	Ras-related protein Rab-7a	EAINVEQAFQTIAR	530.614	3	83.5722	19547.9	14542.5	14196.6	11628.1	14978.8	2868.18	19.1483	15218	11343.6	20410.7	12805.1	14944.4	3445.93	23.0584	18731	20170.1	22188.7	11996.8	18271.7	3825.32	20.9358	10558	12886.7	7388.31	8820.78	9913.45	2050.96	20.6887	SUBCELLULAR LOCATION: Cytoplasmic vesicle, phagosome membrane {ECO:0000250|UniProtKB:P51149}; Peripheral membrane protein {ECO:0000305}; Cytoplasmic side {ECO:0000305}. Late endosome membrane {ECO:0000250|UniProtKB:P51149}; Peripheral membrane protein {EC
	P51150	Ras-related protein Rab-7a	FQSLGVAFYR	594.314	2	65.4014	38238.7	32807.5	38544.6	15054.6	31161.4	9575.19	30.7278	33057.3	30411.9	30334.2	29253.8	30764.3	1400.76	4.5532	22195	25003.2	26022	22435.1	23913.8	1641.06	6.86239	33724.3	30140.5	28876.8	29962.7	30676.1	1825.15	5.94975	SUBCELLULAR LOCATION: Cytoplasmic vesicle, phagosome membrane {ECO:0000250|UniProtKB:P51149}; Peripheral membrane protein {ECO:0000305}; Cytoplasmic side {ECO:0000305}. Late endosome membrane {ECO:0000250|UniProtKB:P51149}; Peripheral membrane protein {EC
	P51150	Ras-related protein Rab-7a	VIILGDSGVGK	529.316	2	46.5416	37239.3	42289.1	40107	39889.2	39881.2	1790.85	4.49047	31841.8	35216.3	29690.5	38013	33690.4	3179.24	9.43663	28840.5	25172.7	24429.7	26116.2	26139.8	1669.91	6.38841	37411.4	33348.7	28400.1	36920.5	34020.2	3603.77	10.593	SUBCELLULAR LOCATION: Cytoplasmic vesicle, phagosome membrane {ECO:0000250|UniProtKB:P51149}; Peripheral membrane protein {ECO:0000305}; Cytoplasmic side {ECO:0000305}. Late endosome membrane {ECO:0000250|UniProtKB:P51149}; Peripheral membrane protein {EC
	P51174	Long-chain specific acyl-CoA dehydrogenase, mitochondrial	AQDTAELFFEDVR	514.247	3	79.2108	27717.1	27900.2	15141.2	4051.76	18702.6	9914.48	53.0113	17062.5	21615.5	24088.8	22483.5	21312.6	2609.29	12.2429	22805.1	32402.1	27387.2	21036.4	25907.7	4408	17.0142	10770.2	21278.2	22071.8	18029.3	18037.4	4460.7	24.7303	SUBCELLULAR LOCATION: Mitochondrion matrix.
	P51174	Long-chain specific acyl-CoA dehydrogenase, mitochondrial	AQDTAELFFEDVR	770.867	2	79.0924	45675.1	47304.2	43479.8	27140.8	40900	8058.93	19.704	33190.5	32360.5	34606.3	26308.9	31616.5	3167.85	10.0196	54587.5	62064.6	49613.5	53294.5	54890	4526.42	8.24634	26041.7	34443.5	39681.9	22961.9	30782.2	6637.74	21.5635	SUBCELLULAR LOCATION: Mitochondrion matrix.
	P51658	Estradiol 17-beta-dehydrogenase 2	AVLVTGADSGFGHGLAK	533.954	3	50.5056	16227.8	16204.7	15971.1	19500.5	16976	1460.95	8.60597	13517.4	15803.3	13826.9	13537.9	14171.4	950.092	6.70431	19296.4	17936.2	18258.4	17710.3	18300.3	607.167	3.31779	17209.8	19313.9	19674.2	18923.6	18780.4	944.809	5.03083	SUBCELLULAR LOCATION: Membrane {ECO:0000305}; Single-pass type II membrane protein {ECO:0000305}.
	P51658	Estradiol 17-beta-dehydrogenase 2	SNPDITPVLR	556.309	2	43.3722	26326.7	25181.8	25615.6	32302.2	27356.6	2884.47	10.544	21162.4	24360.6	23947.4	18341.7	21953	2420.76	11.027	28458.7	36782.6	33313.3	34333.8	33222.1	3025.38	9.10652	19008.7	27844.7	19390.7	29497.8	23935.5	4773.58	19.9435	SUBCELLULAR LOCATION: Membrane {ECO:0000305}; Single-pass type II membrane protein {ECO:0000305}.
	P51660	Peroxisomal multifunctional enzyme type 2	AVANYDSVEAGEK	676.82	2	31.4623	17088.9	18932.6	18490.3	22515.4	19256.8	2000.67	10.3894	19877.7	20687.2	19353.2	17799.7	19429.4	1054.1	5.42527	19360	19385.6	19439.6	18958.4	19285.9	191.252	0.99167	27620.8	23592.8	22644.6	21088.1	23736.6	2414.25	10.171	SUBCELLULAR LOCATION: Peroxisome {ECO:0000250}.
	P51660	Peroxisomal multifunctional enzyme type 2	AYALAFAER	506.267	2	53.3416	139985	135141	139890	120719	133934	7876.84	5.88115	106555	104850	102627	108587	105655	2192.27	2.07494	142120	146960	150960	153181	148305	4209.72	2.83856	150087	125609	135088	131246	135508	9067.68	6.69164	SUBCELLULAR LOCATION: Peroxisome {ECO:0000250}.
	P51660	Peroxisomal multifunctional enzyme type 2	DATSLNQAALYR	661.839	2	46.8269	30938.7	30658.2	30549.1	30927.8	30768.5	169.269	0.550138	28501.1	25918.3	24445	26160.3	26256.2	1452.88	5.53347	35791	34833.3	32017.4	36617.6	34814.8	1734.14	4.98104	36135	36970.9	32403	35512.1	35255.3	1726.17	4.8962	SUBCELLULAR LOCATION: Peroxisome {ECO:0000250}.
	P51660	Peroxisomal multifunctional enzyme type 2	GALVIVNDLGGDFK	709.388	2	79.1586	35352	40570.4	39754	27629.9	35826.6	5131.75	14.3239	39085.6	42465.8	36449	36879.9	38720.1	2382.67	6.15358	32238.7	31718.9	33234.5	37391.7	33645.9	2230.14	6.62825	54068	52077.8	44540.3	50293.6	50245	3553.88	7.07311	SUBCELLULAR LOCATION: Peroxisome {ECO:0000250}.
	P51660	Peroxisomal multifunctional enzyme type 2	HVLQQFADNDVSR	510.255	3	38.5616	18666.8	20822.8	14189.2	25143	19705.5	3947.27	20.0314	19201.4	14543	20206.5	15301.6	17313.1	2431.92	14.0467	22714.7	24277.4	25677.7	25018.3	24422	1103.2	4.51725	21790.4	22298	20940.4	20157.9	21296.7	817.027	3.8364	SUBCELLULAR LOCATION: Peroxisome {ECO:0000250}.
	P51660	Peroxisomal multifunctional enzyme type 2	SGSGEVYQGPAK	590.286	2	19.9159	28234.9	26411.2	27510.9	28426	27645.7	790.288	2.85863	26362.2	27929.8	27428	24689.3	26602.3	1241.1	4.66536	29316	30383.6	32748.9	29781.7	30557.6	1320.54	4.32148	38462.5	32734.1	33223.3	30984.4	33851.1	2789.46	8.24039	SUBCELLULAR LOCATION: Peroxisome {ECO:0000250}.
	P51660	Peroxisomal multifunctional enzyme type 2	TALDTFGR	440.73	2	37.5064	124679	125735	143971	133457	131960	7717.69	5.84849	95844	105674	96058.7	119928	104376	9817.44	9.40583	129680	153740	136029	134247	138424	9140.77	6.60345	111655	127186	121683	141561	125521	10805.5	8.60854	SUBCELLULAR LOCATION: Peroxisome {ECO:0000250}.
	P51660	Peroxisomal multifunctional enzyme type 2	TSHAAPAATSGFVGAVGHK	589.304	3	35.0306	9051.61	9078.33	9277.93	10419.2	9456.78	562.519	5.94832	8468.15	9461.08	7849.38	6738.17	8129.2	987.682	12.1498	13571.6	14470.2	10550.5	13228.1	12955.1	1460.48	11.2734	9798.03	12548.8	11362.8	14049.2	11939.7	1560.49	13.0697	SUBCELLULAR LOCATION: Peroxisome {ECO:0000250}.
	P51660	Peroxisomal multifunctional enzyme type 2	VDSEGISPNR	537.265	2	20.8363	13330	14505	14498.7	17840.3	15043.5	1684.13	11.1951	15266.6	13317.2	17401.2	16812.4	15699.3	1580.88	10.0697	18814.4	20767.5	17544.9	19424.2	19137.7	1159.72	6.05984	20802.9	18885.4	22994.2	21649.5	21083	1490.07	7.06763	SUBCELLULAR LOCATION: Peroxisome {ECO:0000250}.
	P51660	Peroxisomal multifunctional enzyme type 2	VVLVTGAGGGLGR	578.346	2	45.4381	222674	234156	242709	279955	244874	21465.6	8.766	161459	175754	173121	188229	174641	9512.69	5.447	255215	245017	244319	254431	249746	5091.16	2.03854	218455	218935	228121	222870	222095	3877.55	1.74589	SUBCELLULAR LOCATION: Peroxisome {ECO:0000250}.
	P51855	Glutathione synthetase	VGLLEALLPGQPEAVAR	578.337	3	90.3056	29487.2	26859.8	23825.8	33617.1	28447.5	3594.7	12.6363	29621.8	28480.1	34640.6	29467.4	30552.5	2400.59	7.85728	9697.62	11305.4	11877.5	11736.5	11154.3	866.998	7.7728	19908.7	15833	18948.2	16351.1	17760.3	1712.25	9.64089	No information available
	P51855	Glutathione synthetase	VGLLEALLPGQPEAVAR	867.001	2	90.3094	36796.5	33699.6	33063.2	39736.7	35824	2664.12	7.43669	36421.9	44485.2	40439.1	37273.6	39654.9	3165.03	7.98144	18092.3	15361.8	14390.1	16251.1	16023.8	1363.59	8.50978	25481.1	21657.2	22477.1	20000.1	22403.9	1988.13	8.87407	No information available
	P51863	V-type proton ATPase subunit d 1	LYPEGLAQLAR	615.846	2	64.3216	16501.4	15736.8	16098.2	19122.8	16864.8	1331.39	7.8945	15261.3	15131.5	15832.7	12656.3	14720.4	1220.59	8.29183	16378.6	16315.2	15713.4	14766.3	15793.4	647.302	4.09856	13930.5	13910	14856.8	12536.7	13808.5	827.871	5.99538	SUBCELLULAR LOCATION: Membrane {ECO:0000305}; Peripheral membrane protein {ECO:0000305}; Cytoplasmic side {ECO:0000305}. Note=Localizes to centrosome and the base of the cilium. {ECO:0000250}.
	P51881	ADP/ATP translocase 2	EQGVLSFWR	561.291	2	74.2166	307497	298477	300890	217032	280974	37064.4	13.1914	316059	325113	319288	310235	317674	5382.75	1.69443	333115	341710	321288	316414	328132	9916.4	3.02208	237895	309385	324917	321290	298372	35385.8	11.8596	SUBCELLULAR LOCATION: Mitochondrion inner membrane; Multi-pass membrane protein.
	P52196	Thiosulfate sulfurtransferase	ATLNLSLLK	486.808	2	66.5161	88083.1	94205.5	103788	151389	109366	24898.9	22.7665	81253	86200.2	105352	125908	99678.3	17616.2	17.673	106031	81500.9	118433	146302	113067	23341.4	20.6439	130290	151240	129514	145549	139148	9466.63	6.80327	SUBCELLULAR LOCATION: Mitochondrion matrix.
	P52196	Thiosulfate sulfurtransferase	VLDASWYSPGTR	676.336	2	55.424	124830	128270	124891	132730	127680	3230.74	2.53034	120751	116047	120406	107135	116085	5489.83	4.72915	150068	153881	148270	150119	150584	2043.64	1.35714	138209	122226	133183	126040	129914	6196.81	4.76991	SUBCELLULAR LOCATION: Mitochondrion matrix.
	P52196	Thiosulfate sulfurtransferase	YLGTQPEPDIVGLDSGHIR	689.688	3	62.947	112940	104262	115052	115656	111977	4567.01	4.07851	89874.9	94498.3	88199.7	84798.6	89342.9	3493.5	3.91021	151004	145067	135580	123379	138758	10445.1	7.52762	107168	106503	107252	104179	106275	1244.76	1.17126	SUBCELLULAR LOCATION: Mitochondrion matrix.
	P52430	Serum paraoxonase/arylesterase 1	IFFYDAENPPGSEVLR	618.64	3	76.6106	21402.8	14888.1	14826.1	23501.3	18654.6	3869.31	20.7419	21397.5	20019.4	25742.5	19733.6	21723.2	2404.27	11.0677	45490.7	50532.2	47249.3	49231.9	48126	1918.73	3.98688	49743.3	49579.4	57291.5	50155.6	51692.5	3239.42	6.26671	SUBCELLULAR LOCATION: Secreted, extracellular space.
	P52430	Serum paraoxonase/arylesterase 1	IFFYDAENPPGSEVLR	927.457	2	76.6256	37222.1	20698.4	35355.2	18396	27917.9	8436.07	30.2174	36064.4	42743	32758.1	31759.9	35831.3	4296.7	11.9915	65346	74208.5	57848.7	64820.7	65556	5806.32	8.85705	79157.3	66163.8	74982.9	60234.5	70134.6	7394.18	10.5428	SUBCELLULAR LOCATION: Secreted, extracellular space.
	P52430	Serum paraoxonase/arylesterase 1	IQNILSEDPK	578.814	2	42.3516	30175.8	33795.8	32888.7	36051.8	33228	2105.19	6.3356	38027.9	32983.2	32705.9	36099.9	34954.2	2219.25	6.34902	63298.2	56597.6	57681.5	58188.6	58941.5	2580.18	4.37754	73702.9	67388.3	65940	67000.6	68507.9	3045.8	4.44592	SUBCELLULAR LOCATION: Secreted, extracellular space.
	P52760	Ribonuclease UK114	AAYQVAALPR	530.301	2	44.2264	298639	275273	284130	357053	303774	31871.6	10.4919	436253	364020	371617	313239	371282	43712.2	11.7733	407470	395804	437558	433755	418647	17554.2	4.19308	440277	357866	370764	377248	386539	31800.3	8.22694	SUBCELLULAR LOCATION: Cytoplasm {ECO:0000250|UniProtKB:P52758}. Nucleus {ECO:0000250|UniProtKB:P52758}. Peroxisome {ECO:0000250|UniProtKB:P52759}. Mitochondrion {ECO:0000250|UniProtKB:P52759}. Note=Mostly cytoplasmic but, in less differentiated cells occa
	P52760	Ribonuclease UK114	APAAIGPYSQAVQVDR	548.29	3	51.5887	84905.5	77751.7	77955.2	91474.2	83021.7	5666.45	6.82526	106819	106695	116740	112226	110620	4179.72	3.77845	116246	115813	109215	108979	112563	3470.51	3.08317	164803	121355	132847	132760	137941	16197.7	11.7425	SUBCELLULAR LOCATION: Cytoplasm {ECO:0000250|UniProtKB:P52758}. Nucleus {ECO:0000250|UniProtKB:P52758}. Peroxisome {ECO:0000250|UniProtKB:P52759}. Mitochondrion {ECO:0000250|UniProtKB:P52759}. Note=Mostly cytoplasmic but, in less differentiated cells occa
	P52760	Ribonuclease UK114	APAAIGPYSQAVQVDR	821.931	2	51.5812	195468	206237	193369	267654	215682	30400.6	14.0951	323824	316342	304177	282436	306695	15663.2	5.10709	285426	285707	258971	266446	274138	11730.7	4.27912	381778	384646	367088	344393	369476	15940.1	4.31424	SUBCELLULAR LOCATION: Cytoplasm {ECO:0000250|UniProtKB:P52758}. Nucleus {ECO:0000250|UniProtKB:P52758}. Peroxisome {ECO:0000250|UniProtKB:P52759}. Mitochondrion {ECO:0000250|UniProtKB:P52759}. Note=Mostly cytoplasmic but, in less differentiated cells occa
	P52760	Ribonuclease UK114	TYFQGSLPAR	570.296	2	45.7858	350398	346212	353396	419441	367362	30176.1	8.21428	426723	405719	386884	406207	406383	14092.3	3.46774	509613	488926	466918	483840	487324	15230.7	3.12537	520998	455240	481472	487053	486191	23412	4.8154	SUBCELLULAR LOCATION: Cytoplasm {ECO:0000250|UniProtKB:P52758}. Nucleus {ECO:0000250|UniProtKB:P52758}. Peroxisome {ECO:0000250|UniProtKB:P52759}. Mitochondrion {ECO:0000250|UniProtKB:P52759}. Note=Mostly cytoplasmic but, in less differentiated cells occa
	P52760	Ribonuclease UK114	VEIEAIAVQGPFIK	505.292	3	78.5233	128082	118471	119656	91018.1	114307	13947	12.2014	123902	93640.2	134417	136205	122041	17057.5	13.9769	136887	143239	162713	157876	150179	10502.4	6.99323	109782	149072	144957	146374	137546	16097.7	11.7035	SUBCELLULAR LOCATION: Cytoplasm {ECO:0000250|UniProtKB:P52758}. Nucleus {ECO:0000250|UniProtKB:P52758}. Peroxisome {ECO:0000250|UniProtKB:P52759}. Mitochondrion {ECO:0000250|UniProtKB:P52759}. Note=Mostly cytoplasmic but, in less differentiated cells occa
	P52760	Ribonuclease UK114	VEIEAIAVQGPFIK	757.435	2	78.5166	280805	285634	297590	211563	268898	33661.6	12.5183	309312	298687	325332	316839	312542	9803.36	3.13665	355549	351141	360970	374800	360615	8898.99	2.46772	230186	386730	333537	350376	325207	58130.9	17.875	SUBCELLULAR LOCATION: Cytoplasm {ECO:0000250|UniProtKB:P52758}. Nucleus {ECO:0000250|UniProtKB:P52758}. Peroxisome {ECO:0000250|UniProtKB:P52759}. Mitochondrion {ECO:0000250|UniProtKB:P52759}. Note=Mostly cytoplasmic but, in less differentiated cells occa
	P52825	Carnitine O-palmitoyltransferase 2, mitochondrial	ATNLTVSAVR	516.296	2	33.3481	47836.4	52206.2	47286.3	57623.3	51238.1	4150.21	8.09985	43151.8	40534.5	40226.2	45199.9	42278.1	2034.14	4.81134	79984.9	83662.4	85707.6	82224.5	82894.9	2086.73	2.51732	67123.3	69263.4	74450.7	67823.4	69665.2	2868.61	4.11771	SUBCELLULAR LOCATION: Mitochondrion inner membrane {ECO:0000250}; Peripheral membrane protein {ECO:0000250}; Matrix side {ECO:0000250}.
	P52825	Carnitine O-palmitoyltransferase 2, mitochondrial	GVTLPELYQDPAYQR	583.965	3	68.338	11896	14082.3	12848.7	12840.3	12916.8	776.367	6.01051	14310.5	9162.92	10685.4	9133.29	10823	2109.04	19.4867	20035.3	16709.4	17384.5	14433.8	17140.7	1996.97	11.6504	14185.4	11475.8	12108.4	12360.4	12532.5	1007.25	8.0371	SUBCELLULAR LOCATION: Mitochondrion inner membrane {ECO:0000250}; Peripheral membrane protein {ECO:0000250}; Matrix side {ECO:0000250}.
	P52825	Carnitine O-palmitoyltransferase 2, mitochondrial	SFNLIVAK	446.268	2	53.2113	30175.9	29713.9	28145.5	27935.4	28992.6	968.985	3.34218	22377.1	22841.7	22681.1	25220.8	23280.2	1132.79	4.86591	24891.5	30382.5	36762.7	38661.5	32674.6	5440.27	16.6499	33911	33778.7	37504.9	35384.5	35144.8	1501.35	4.27191	SUBCELLULAR LOCATION: Mitochondrion inner membrane {ECO:0000250}; Peripheral membrane protein {ECO:0000250}; Matrix side {ECO:0000250}.
	P52825	Carnitine O-palmitoyltransferase 2, mitochondrial	TLTIDAIQFQR	653.362	2	67.5712	36736.6	35745.6	40646.5	21841	33742.4	7111.4	21.0756	29463.7	31716.6	29923.4	32304.9	30852.1	1188.28	3.85154	48273	41034	48628.8	47415.5	46337.8	3093.77	6.67655	50351.6	45000.9	44820.9	43481.9	45913.8	2628.48	5.72481	SUBCELLULAR LOCATION: Mitochondrion inner membrane {ECO:0000250}; Peripheral membrane protein {ECO:0000250}; Matrix side {ECO:0000250}.
	P52840	Sulfotransferase 1A1	DVVVSYYNFYK	698.843	2	70.1068	79695.2	74608	76137.2	20462.5	62725.7	24470.4	39.0117	76126.7	74387.8	73680.5	61336.9	71383	5868	8.22044	19366.6	19913.7	22348.4	21857.2	20871.5	1258.47	6.0296	34246.6	28781.1	25297.7	31129.2	29863.6	3272.3	10.9575	SUBCELLULAR LOCATION: Cytoplasm {ECO:0000250}.
	P52840	Sulfotransferase 1A1	THLPLSLLPQSLLDQK	601.684	3	87.4489	234634	264595	276462	282395	264522	18407.5	6.95878	211121	242793	198608	235380	221976	17866.9	8.04903	69316	60889.8	73997.1	70266	68617.2	4792.27	6.98406	109409	106972	91014.7	119948	106836	10354.6	9.69203	SUBCELLULAR LOCATION: Cytoplasm {ECO:0000250}.
	P53026	60S ribosomal protein L10a	DTLYEAVR	483.748	2	38.6125	68543.1	66358.7	68982.4	78855.2	70684.9	4820.69	6.81997	58895.7	54821.9	59767.8	55283.5	57192.2	2167.77	3.79032	59504.1	62338.9	65878.4	62284.5	62501.5	2261.74	3.61871	40535.5	48538.1	55078.9	59533.6	50921.5	7158.95	14.0588	No information available
	P53395	Lipoamide acyltransferase component of branched-chain alpha-keto acid dehydrogenase complex, mitochondrial	EDILSFLEK	547.292	2	88.08	47579.2	58362.7	54908.8	65375.8	56556.6	6409.95	11.3337	48331.6	51492.7	45433.1	53380.1	49659.4	3034.37	6.11037	63410.8	53849.6	58436.7	53891.5	57397.1	3940.78	6.86582	60191	55514.2	50071.5	61192.5	56742.3	4407.53	7.76762	SUBCELLULAR LOCATION: Mitochondrion matrix.
	P53395	Lipoamide acyltransferase component of branched-chain alpha-keto acid dehydrogenase complex, mitochondrial	LSDIGEGIR	480.261	2	35.7084	52344.3	55088.6	51951.4	59625.4	54752.4	3062	5.59246	46136	43296.1	44089.5	48859.7	45595.3	2150.7	4.71693	67406.9	66530	66633.1	64807.6	66344.4	949.81	1.43164	46661.1	47898.3	56421.9	53256.4	51059.4	3966.13	7.76768	SUBCELLULAR LOCATION: Mitochondrion matrix.
	P53395	Lipoamide acyltransferase component of branched-chain alpha-keto acid dehydrogenase complex, mitochondrial	LSEVVGSGK	438.245	2	18.2195	32953.6	34036.1	31871	43441.9	35575.7	4605.62	12.946	29661.5	27545.1	34290.9	30662.3	30539.9	2440.57	7.99142	40945.6	40216.7	42435.6	40458.1	41014	861.716	2.10103	37954.8	34050.1	37851	36318.7	36543.6	1578.66	4.31993	SUBCELLULAR LOCATION: Mitochondrion matrix.
	P53395	Lipoamide acyltransferase component of branched-chain alpha-keto acid dehydrogenase complex, mitochondrial	SEITPPPPQPK	595.824	2	27.6204	44140.4	46177.6	44452.8	57164.1	47983.7	5356.76	11.1637	26329.8	45584.8	45228.5	46911.6	41013.7	8500.91	20.727	59176.5	61105.3	58689.7	62634.8	60401.6	1574.32	2.60643	52371.5	52411	55793.2	53917.4	53623.3	1399.24	2.6094	SUBCELLULAR LOCATION: Mitochondrion matrix.
	P53657	Pyruvate kinase PKLR	AAVIAVTR	400.753	2	26.3691	32458.8	36357.5	29729.5	34791.1	33334.2	2501.15	7.50324	37613.5	36298	41122.6	46536.1	40392.6	3961.19	9.80673	98686.7	106495	105616	107379	104544	3438.81	3.28934	91128.7	69241.1	86561.3	88964.2	83973.8	8658	10.3104	No information available
	P53657	Pyruvate kinase PKLR	GSFPVEAVK	467.256	2	39.022	15939.3	17044.5	15093.9	21382.5	17365.1	2420.43	13.9385	21657.3	19720.2	24246.5	22519.3	22035.8	1629.9	7.39661	54743	53645.4	54085.6	51973.6	53611.9	1023.35	1.90881	55563.8	47927.5	57440.8	47955.3	52221.8	4331.6	8.29461	No information available
	P53657	Pyruvate kinase PKLR	GSQVLVTVDPK	571.824	2	38.8887	10948	30156.7	11988	17612.2	17676.2	7638.56	43.2138	17056.7	17858.1	20294.6	17028	18059.4	1332.83	7.38028	50190.2	38047.2	43845.8	46123.4	44551.6	4389.49	9.85258	47150.6	42917.2	44059.6	41259.2	43846.6	2151.73	4.9074	No information available
	P53657	Pyruvate kinase PKLR	GVFPLLYR	482.784	2	73.0044	26129.1	24182.6	27753	20308.5	24593.3	2778.05	11.2959	30097.4	31863.4	33625.2	34562.2	32537.1	1709.61	5.25434	79465.3	78528.8	83269.9	81502.3	80691.6	1836.19	2.27556	47642.4	61382.1	73133.6	65884.2	62010.6	9294.69	14.9889	No information available
	P53657	Pyruvate kinase PKLR	STSIIATIGPASR	637.359	2	51.8146	19655.2	14506.4	25869.4	26838.2	21717.3	4992.82	22.9901	24871.9	27144.3	29090.2	32035	28285.3	2629.73	9.29713	75674.6	78275.1	65614.3	79022.6	74646.6	5360.85	7.18164	75042	73292.8	72980.3	68477.1	72448.1	2423.52	3.34518	No information available
	P53657	Pyruvate kinase PKLR	TGVLQGGPESEVEIVK	821.438	2	57.5088	9583.44	11771.1	12758.4	14324.6	12109.4	1719.25	14.1977	14208.7	15531.7	16628.6	15447.6	15454.2	856.801	5.54415	41235.9	36939.5	36467.4	37875.1	38129.5	1863.67	4.88774	37831.3	35639.4	35816.1	33559.4	35711.5	1511.73	4.23316	No information available
	P54071	Isocitrate dehydrogenase [NADP], mitochondrial	ATDFVVDR	461.735	2	33.742	70601.8	71876.5	67943.6	82192.2	73153.5	5407.91	7.39256	68732	71464.9	71361.4	73715.4	71318.4	1764.82	2.47456	68617	74466.5	69771	70195.9	70762.6	2215.12	3.13035	76164.2	67466.5	55829.8	70263.7	67431.1	7397.35	10.9702	SUBCELLULAR LOCATION: Mitochondrion.
	P54071	Isocitrate dehydrogenase [NADP], mitochondrial	DIFQEIFDK	577.79	2	93.1273	62743.9	50046.5	55387	56209.3	56096.6	4508.5	8.03703	56317.7	48146.6	57757.8	51605.6	53456.9	3817.98	7.14216	53132.3	57170.6	58613.5	56592.6	56377.2	2012.84	3.57031	53341.1	56973.1	62639.7	52319.3	56318.3	4038.69	7.17118	SUBCELLULAR LOCATION: Mitochondrion.
	P54071	Isocitrate dehydrogenase [NADP], mitochondrial	FAQTLEK	418.729	2	23.0855	45465.5	50006.2	46185.6	50719.1	48094.1	2296.68	4.7754	41433	41018.1	42180.1	40829.9	41365.3	518.596	1.2537	46330.9	47344	48533.4	46399.3	47151.9	892.455	1.89272	50089.6	38052.4	43737.1	40259	43034.5	4549.51	10.5718	SUBCELLULAR LOCATION: Mitochondrion.
	P54071	Isocitrate dehydrogenase [NADP], mitochondrial	IIWQFIK	474.289	2	75.4865	56590.1	59043.2	60793.6	41144.5	54392.9	7793.28	14.3278	57215.1	51696.3	54277.5	50833.4	53505.6	2488.48	4.65089	57321.7	59300.2	58498.3	58621.8	58435.5	711.828	1.21814	55453.7	52657	60090.2	53398.8	55399.9	2895.25	5.22609	SUBCELLULAR LOCATION: Mitochondrion.
	P54071	Isocitrate dehydrogenase [NADP], mitochondrial	LDGNQDLIR	522.278	2	34.7747	11986.8	7485.09	10766.6	11723.5	10490.5	1793.61	17.0974	13020.7	11670.5	9882.02	12967	11885	1276.57	10.741	11126.9	10060.4	4448.98	10923.7	9139.99	2737.8	29.9541	12165.6	10284.6	9731.07	11624.1	10951.3	982.419	8.97076	SUBCELLULAR LOCATION: Mitochondrion.
	P54071	Isocitrate dehydrogenase [NADP], mitochondrial	LILPHVDVQLK	425.599	3	67.4009	26996.9	32172.2	31891.1	47709.2	34692.4	7791.94	22.4601	23464	25314.9	30547.3	45548.9	31218.8	8671.71	27.7772	26138.7	14236.8	28991.4	39738.5	27276.4	9077.04	33.278	28135.8	45733.3	24278.6	44341.6	35622.3	9526.11	26.742	SUBCELLULAR LOCATION: Mitochondrion.
	P54071	Isocitrate dehydrogenase [NADP], mitochondrial	LNEHFLNTTDFLDTIK	640.995	3	84.5516	10062	12475.2	11725.5	9864.47	11031.8	1103.15	9.99975	12572.7	13676.8	20294.5	11340.7	14471.2	3462.19	23.9247	13324.3	14292.3	15014.8	14140	14192.8	600.527	4.2312	15699.5	12434.8	20060.5	10778.8	14743.4	3543.75	24.0362	SUBCELLULAR LOCATION: Mitochondrion.
	P54071	Isocitrate dehydrogenase [NADP], mitochondrial	TIEAEAAHGTVTR	452.569	3	26.1594	50109	48035.5	44958.8	58029.8	50283.3	4833.27	9.61209	43212.5	41845.3	45472.7	47203	44433.4	2057.89	4.63141	46747.5	46763	46965.5	47071.5	46886.9	136.983	0.292157	48682.9	40305	44760.9	45885.6	44908.6	3017.24	6.71863	SUBCELLULAR LOCATION: Mitochondrion.
	P54071	Isocitrate dehydrogenase [NADP], mitochondrial	YFDLGLPNR	547.785	2	64.6182	38588	38673.2	28024.9	44339.6	37406.4	5896.69	15.7638	47268.2	47981.1	47091.3	29403.6	42936	7820.06	18.2133	46029.9	43418.8	40629.1	41386.2	42866	2092.21	4.88083	36849.6	42952.2	46750.4	42225.6	42194.5	3531.96	8.37067	SUBCELLULAR LOCATION: Mitochondrion.
	P54728	UV excision repair protein RAD23 homolog B	IDIDPEETVK	579.798	2	45.8889	34275.1	35721	34960.7	40602.4	36389.8	2485.34	6.82979	33847.5	38524.4	32031.1	38779.4	35795.6	2929	8.18258	28895	31993.3	29021.2	32003.2	30478.2	1520.71	4.9895	38985.5	36936.4	38831.3	35491.4	37561.2	1441.88	3.83874	SUBCELLULAR LOCATION: Nucleus {ECO:0000269|PubMed:15336624}. Cytoplasm {ECO:0000269|PubMed:15336624}.
	P54869	Hydroxymethylglutaryl-CoA synthase, mitochondrial	APLVLEQGLR	548.33	2	53.3298	513387	501753	514106	582829	528019	32022.6	6.06467	436374	434817	426151	451121	437116	8974.87	2.0532	732754	667606	680683	688098	692285	24489.2	3.53745	787112	722337	751523	708526	742375	30134.6	4.05921	SUBCELLULAR LOCATION: Mitochondrion.
	P54869	Hydroxymethylglutaryl-CoA synthase, mitochondrial	DASPGSPLEK	500.751	2	22.48	257039	278064	261420	260055	264144	8191.39	3.1011	193085	198412	211431	220089	205754	10631.8	5.16726	407973	389473	378343	393878	392416	10616.8	2.70549	396496	316202	341733	357005	352859	29107.3	8.24899	SUBCELLULAR LOCATION: Mitochondrion.
	P54869	Hydroxymethylglutaryl-CoA synthase, mitochondrial	LEETYTNK	499.245	2	19.9201	49422.1	50759.6	49395.1	58121	51924.5	3619.87	6.97141	58394.2	53263.9	60374.2	49657	55422.3	4220.49	7.61515	73024.9	72432.9	76430.3	75422.7	74327.7	1651.33	2.22169	105520	78193.5	91979	89328.2	91255.1	9725.27	10.6572	SUBCELLULAR LOCATION: Mitochondrion.
	P54869	Hydroxymethylglutaryl-CoA synthase, mitochondrial	LPWDAVGR	457.248	2	52.4142	377256	377469	356740	406357	379456	17666.8	4.65584	265745	267529	258870	276759	267226	6383.28	2.38872	560992	518085	523145	467383	517401	33299.5	6.43591	373203	465746	465434	445990	437594	38027.3	8.69009	SUBCELLULAR LOCATION: Mitochondrion.
	P54869	Hydroxymethylglutaryl-CoA synthase, mitochondrial	VNFSPPGDTSNLFPGTWYLER	1199.08	2	94.7352	26352.5	30846.2	16786.1	7772.66	20439.3	8903.06	43.5584	23595.2	27838.7	7176.57	18399.5	19252.5	7732.06	40.1613	54591.7	28959.1	36692.4	30643	37721.6	10155.6	26.9227	29746.4	42721.5	41432.2	37483.9	37846	5058.8	13.3668	SUBCELLULAR LOCATION: Mitochondrion.
	P54869	Hydroxymethylglutaryl-CoA synthase, mitochondrial	VNFSPPGDTSNLFPGTWYLER	799.722	3	94.722	94682.2	84703.7	65448.4	67572	78101.6	12139.6	15.5433	55113.7	81550.3	44998.6	54241.4	58976	13622.6	23.0985	151219	132459	111073	104243	124749	18490.9	14.8225	112782	103216	115843	108647	110122	4734.89	4.29967	SUBCELLULAR LOCATION: Mitochondrion.
	P54869	Hydroxymethylglutaryl-CoA synthase, mitochondrial	YTVGLGQTR	497.769	2	33.7585	358318	365165	346705	390001	365047	15846.4	4.34093	281467	268666	273940	299854	280982	11807.4	4.2022	522614	520238	520033	526629	522379	2655.63	0.508372	569227	464983	486604	497692	504626	39108.2	7.74993	SUBCELLULAR LOCATION: Mitochondrion.
	P55096	ATP-binding cassette sub-family D member 3	EYLDNVQLGHILER	566.965	3	71.8527	24844.3	18762	19621.6	16197	19856.2	3143.37	15.8306	22592.1	21845.9	25492.2	21142	22768.1	1654.27	7.26577	37541.8	23571.4	35182.2	33292.7	32397	5313.19	16.4003	26076.6	25403	29719.6	25467.5	26666.7	1782.1	6.68287	SUBCELLULAR LOCATION: Peroxisome membrane; Multi-pass membrane protein.
	P55096	ATP-binding cassette sub-family D member 3	IANPDQLLTQDVEK	792.417	2	62.3616	25582.2	27795.2	26849.6	31730.2	27989.3	2298.09	8.21062	25554.8	23393.4	23199.3	26406.1	24638.4	1377.09	5.58918	43934.4	42008.7	40479	38939.1	41340.3	1849.55	4.47397	32147.2	39961.7	40368.6	34942.5	36855	3457.51	9.3814	SUBCELLULAR LOCATION: Peroxisome membrane; Multi-pass membrane protein.
	P55096	ATP-binding cassette sub-family D member 3	VLGELWPLFGGR	672.377	2	97.8167	41329.1	46060.1	36170.5	4763.52	32080.8	16154.8	50.3566	37114.7	32760.6	27909.2	28553.6	31584.5	3696.66	11.704	60282.4	64557.7	66256.5	65649.3	64186.4	2334.77	3.63748	39659	42592.8	53869.9	46356.2	45619.5	5322.15	11.6664	SUBCELLULAR LOCATION: Peroxisome membrane; Multi-pass membrane protein.
	P55264	Adenosine kinase	NWVLVEK	444.253	2	48.9769	144785	155986	158806	133487	148266	10015.3	6.75496	147077	153990	147864	149731	149665	2676.21	1.78813	123055	119951	124656	127553	123804	2747	2.21883	119656	132283	129235	138900	130019	6928.17	5.32859	SUBCELLULAR LOCATION: Isoform Long: Nucleus {ECO:0000250|UniProtKB:P55263}.; SUBCELLULAR LOCATION: Isoform Short: Cytoplasm {ECO:0000250|UniProtKB:P55263}.
	P55264	Adenosine kinase	TVIFTQGR	461.261	2	33.1444	395635	407604	377092	447488	406955	25803.5	6.34063	412359	393848	431972	464557	425684	26180.8	6.15029	321011	333830	330834	329691	328842	4766.81	1.44958	268475	314340	348906	353195	321229	33979.1	10.5778	SUBCELLULAR LOCATION: Isoform Long: Nucleus {ECO:0000250|UniProtKB:P55263}.; SUBCELLULAR LOCATION: Isoform Short: Cytoplasm {ECO:0000250|UniProtKB:P55263}.
	P55264	Adenosine kinase	VAQWLIQEPHK	450.25	3	50.4042	98735.6	102183	96652.5	109126	101674	4734.07	4.65611	104326	104895	97377.2	100294	101723	3072.55	3.0205	85064.5	78284.3	76601.8	72982.7	78233.3	4384.57	5.60448	87243.5	91248.4	80773.9	90870.5	87534.1	4204.54	4.80331	SUBCELLULAR LOCATION: Isoform Long: Nucleus {ECO:0000250|UniProtKB:P55263}.; SUBCELLULAR LOCATION: Isoform Short: Cytoplasm {ECO:0000250|UniProtKB:P55263}.
	P55264	Adenosine kinase	VAQWLIQEPHK	674.872	2	50.4029	27775.4	29446.5	26128.2	27875.8	27806.5	1173.9	4.22169	35006.3	34758.2	29165.4	31776.3	32676.6	2392.68	7.32232	22296.5	21595.6	18752.5	19128.1	20443.2	1528.95	7.47902	23810	30501.3	22836.7	25946.6	25773.7	2952.23	11.4544	SUBCELLULAR LOCATION: Isoform Long: Nucleus {ECO:0000250|UniProtKB:P55263}.; SUBCELLULAR LOCATION: Isoform Short: Cytoplasm {ECO:0000250|UniProtKB:P55263}.
	P56213	FAD-linked sulfhydryl oxidase ALR	FSFLPGGAR	476.256	2	59.7751	20227.7	18258.6	19840.3	18419.6	19186.5	860.329	4.48402	10571.2	16553.8	15404.4	16444.7	14743.5	2450.31	16.6196	23893.9	22606.8	24888.4	23375.5	23691.1	829.159	3.49987	15913.8	18966.1	20618.4	20838.9	19084.3	1968.35	10.314	SUBCELLULAR LOCATION: Cytoplasm. Mitochondrion intermembrane space {ECO:0000250}.
	P56391	Cytochrome c oxidase subunit 6B1	IAEGTFPGK	460.248	2	29.738	187052	195724	179817	224704	196824	17053.3	8.6642	166228	156888	165683	167961	164190	4299.03	2.61833	240303	241418	240611	236635	239742	1839.52	0.767293	143164	174383	197401	187207	175539	20393.2	11.6175	SUBCELLULAR LOCATION: Mitochondrion intermembrane space {ECO:0000250}.
	P56395	Cytochrome b5	EQAGGDATENFEDVGHSTDAR	735.981	3	40.5237	45112.3	55361.8	48154.6	46256.5	48721.3	3984.88	8.17892	63576.1	72281.4	66840	68579.6	67819.3	3140.54	4.63075	39946.5	47773.1	46749.4	46683.5	45288.1	3114.09	6.87617	47736.3	65184	60437.6	64154.4	59378.1	6949.37	11.7036	SUBCELLULAR LOCATION: Endoplasmic reticulum membrane {ECO:0000250}; Single-pass membrane protein {ECO:0000250}; Cytoplasmic side {ECO:0000250}. Microsome membrane {ECO:0000250}; Single-pass membrane protein {ECO:0000250}; Cytoplasmic side {ECO:0000250}.
	P56395	Cytochrome b5	FLEEHPGGEEVLR	504.588	3	44.2462	256315	245981	247229	259916	252360	5910.84	2.34222	289602	315807	290483	322922	304704	14878.3	4.88288	257188	243757	236807	237987	243935	8091.05	3.31689	236683	277669	281339	286695	270596	19841.1	7.33235	SUBCELLULAR LOCATION: Endoplasmic reticulum membrane {ECO:0000250}; Single-pass membrane protein {ECO:0000250}; Cytoplasmic side {ECO:0000250}. Microsome membrane {ECO:0000250}; Single-pass membrane protein {ECO:0000250}; Cytoplasmic side {ECO:0000250}.
	P56395	Cytochrome b5	FLEEHPGGEEVLR	756.378	2	44.2428	66265.9	76209.6	72824	105797	80274.1	15163	18.8891	114649	116476	99068.9	109926	110030	6764.65	6.14801	76445.9	74455.1	65706.3	71536	72035.8	4050.14	5.6224	73494.2	116136	111244	101872	100686	16514.9	16.4023	SUBCELLULAR LOCATION: Endoplasmic reticulum membrane {ECO:0000250}; Single-pass membrane protein {ECO:0000250}; Cytoplasmic side {ECO:0000250}. Microsome membrane {ECO:0000250}; Single-pass membrane protein {ECO:0000250}; Cytoplasmic side {ECO:0000250}.
	P56395	Cytochrome b5	TYIIGELHPDDR	476.909	3	50.8558	220773	227872	221690	174538	211218	21352.6	10.1093	225850	208940	200797	191850	206859	12520.1	6.05249	240898	212964	226763	218931	224889	10458.4	4.65047	180921	207089	212672	199984	200167	11986.7	5.98837	SUBCELLULAR LOCATION: Endoplasmic reticulum membrane {ECO:0000250}; Single-pass membrane protein {ECO:0000250}; Cytoplasmic side {ECO:0000250}. Microsome membrane {ECO:0000250}; Single-pass membrane protein {ECO:0000250}; Cytoplasmic side {ECO:0000250}.
	P56395	Cytochrome b5	TYIIGELHPDDR	714.859	2	50.8638	55326.4	60631.3	63051.1	61950.3	60239.8	2963.28	4.91915	71493	64142.8	55803.5	58713	62538.1	5973.92	9.55245	63776	59874.4	55068.2	60681.1	59849.9	3121.31	5.21523	46977.9	66669.2	61221.9	63318.5	59546.9	7512.26	12.6157	SUBCELLULAR LOCATION: Endoplasmic reticulum membrane {ECO:0000250}; Single-pass membrane protein {ECO:0000250}; Cytoplasmic side {ECO:0000250}. Microsome membrane {ECO:0000250}; Single-pass membrane protein {ECO:0000250}; Cytoplasmic side {ECO:0000250}.
	P56395	Cytochrome b5	YYTLEEIQK	593.803	2	50.8586	214008	210933	204736	235160	216209	11439.4	5.29091	232172	235541	231884	208991	227147	10580.8	4.65812	200515	225925	228035	223365	219460	11062	5.04054	273179	224725	236685	229785	241093	19004.9	7.88279	SUBCELLULAR LOCATION: Endoplasmic reticulum membrane {ECO:0000250}; Single-pass membrane protein {ECO:0000250}; Cytoplasmic side {ECO:0000250}. Microsome membrane {ECO:0000250}; Single-pass membrane protein {ECO:0000250}; Cytoplasmic side {ECO:0000250}.
	P56399	Ubiquitin carboxyl-terminal hydrolase 5	IVILPDYLEIAR	707.919	2	88.1859	16783	16283.1	17806.2	15495.6	16592	837.884	5.04993	19529.8	16692	17193.5	19069.1	18121.1	1202.71	6.63705	12509.4	12055.6	12073.5	13865.7	12626.1	738.423	5.8484	13338	14527.3	11720.3	16172.3	13939.5	1629.22	11.6878	No information available
	P56480	ATP synthase subunit beta, mitochondrial	AHGGYSVFAGVGER	469.565	3	47.0423	250807	237017	262844	230383	245263	12542.1	5.11376	244617	233627	227472	223256	232243	8039.92	3.46186	311583	307640	328592	322865	317670	8425.22	2.65219	307249	256302	258286	265990	271957	20695	7.60968	SUBCELLULAR LOCATION: Mitochondrion. Mitochondrion inner membrane. Note=Peripheral membrane protein.
	P56480	ATP synthase subunit beta, mitochondrial	AHGGYSVFAGVGER	703.844	2	47.0429	43979.8	47884.4	44174.6	47821.3	45965	1889.21	4.1101	56942.6	49359.2	44727.1	43839.8	48717.2	5190.85	10.6551	57396	62556.3	58090.1	63205.2	60311.9	2590.72	4.29553	56821	63423.6	52151	54073.7	56617.3	4265.7	7.53427	SUBCELLULAR LOCATION: Mitochondrion. Mitochondrion inner membrane. Note=Peripheral membrane protein.
	P56480	ATP synthase subunit beta, mitochondrial	AIAELGIYPAVDPLDSTSR	663.349	3	81.1761	155809	172762	166494	182523	169397	9703.96	5.72854	144623	102837	157152	132754	134341	20131.2	14.9851	203376	186100	220874	187762	199528	14046.4	7.03981	184663	131948	178146	145460	160054	21999.4	13.745	SUBCELLULAR LOCATION: Mitochondrion. Mitochondrion inner membrane. Note=Peripheral membrane protein.
	P56480	ATP synthase subunit beta, mitochondrial	AIAELGIYPAVDPLDSTSR	994.52	2	81.2038	266905	288970	299916	351351	301785	30988.5	10.2684	270426	237196	256831	214513	244742	21074.6	8.61095	357055	331461	350424	344291	345808	9433.31	2.72791	311923	307972	279498	248109	286875	25640.1	8.93771	SUBCELLULAR LOCATION: Mitochondrion. Mitochondrion inner membrane. Note=Peripheral membrane protein.
	P56480	ATP synthase subunit beta, mitochondrial	FTQAGSEVSALLGR	479.256	3	68.6358	235962	213699	228118	268552	236583	20110.4	8.50035	168801	154022	183392	178255	171117	11171.7	6.52867	286120	218544	294244	260928	264959	29478.9	11.1258	186211	194868	238902	202092	205518	20077.6	9.76927	SUBCELLULAR LOCATION: Mitochondrion. Mitochondrion inner membrane. Note=Peripheral membrane protein.
	P56480	ATP synthase subunit beta, mitochondrial	FTQAGSEVSALLGR	718.381	2	68.6468	525247	496006	543632	626609	547874	48526.9	8.85731	421569	435790	438087	420349	428949	8042.55	1.87494	737024	545940	622181	597864	625752	69896	11.1699	415195	535696	537776	473782	490612	50566.7	10.3068	SUBCELLULAR LOCATION: Mitochondrion. Mitochondrion inner membrane. Note=Peripheral membrane protein.
	P56480	ATP synthase subunit beta, mitochondrial	IGLFGGAGVGK	488.285	2	54.1172	398994	401998	431455	456844	422323	23624.6	5.59396	433685	424401	412515	446337	429234	12401.8	2.88928	508296	477845	482503	476613	486314	12879.6	2.64842	580426	517221	537443	509333	536106	27565.6	5.14183	SUBCELLULAR LOCATION: Mitochondrion. Mitochondrion inner membrane. Note=Peripheral membrane protein.
	P56480	ATP synthase subunit beta, mitochondrial	IPVGPETLGR	519.801	2	43.7371	735660	767800	761516	813239	769554	27950.2	3.632	633784	649780	607066	693334	645991	31304.6	4.84598	986469	878965	890716	885898	910512	44052.1	4.83817	860892	737966	766109	748208	778294	48740.3	6.26245	SUBCELLULAR LOCATION: Mitochondrion. Mitochondrion inner membrane. Note=Peripheral membrane protein.
	P56480	ATP synthase subunit beta, mitochondrial	LVLEVAQHLGESTVR	550.977	3	62.4409	504534	502519	572392	503878	520831	29777.6	5.71734	417524	393759	427968	477410	429165	30488	7.10403	621627	482809	619103	525754	562323	60001.6	10.6703	510723	460236	500821	512492	496068	21160.4	4.26562	SUBCELLULAR LOCATION: Mitochondrion. Mitochondrion inner membrane. Note=Peripheral membrane protein.
	P56480	ATP synthase subunit beta, mitochondrial	LVLEVAQHLGESTVR	825.962	2	62.4435	111265	97221.9	122519	117506	112128	9484.58	8.45871	84444.5	92342.9	92342.5	106143	93818.3	7812.26	8.32701	151170	102940	131373	149149	133658	19335.4	14.4663	108323	132480	119972	123795	121142	8678.58	7.16396	SUBCELLULAR LOCATION: Mitochondrion. Mitochondrion inner membrane. Note=Peripheral membrane protein.
	P56480	ATP synthase subunit beta, mitochondrial	VALTGLTVAEYFR	480.601	3	87.1145	36258.3	33523.9	33637.8	26127.3	32386.8	3775.81	11.6585	40853.4	33926	41532.6	40348.5	39165.1	3053.86	7.7974	37160.5	39951.8	48582.6	44552.6	42561.9	4364.61	10.2547	32535	32006.8	39205.5	40286.9	36008.5	3761.77	10.4469	SUBCELLULAR LOCATION: Mitochondrion. Mitochondrion inner membrane. Note=Peripheral membrane protein.
	P56480	ATP synthase subunit beta, mitochondrial	VALTGLTVAEYFR	720.398	2	87.1183	233130	241769	266407	171830	228284	34806	15.2468	294297	289926	250727	283100	279513	17091.7	6.11481	281423	279435	283099	276895	280213	2313.64	0.825671	203882	227862	224689	274096	232632	25649.7	11.0259	SUBCELLULAR LOCATION: Mitochondrion. Mitochondrion inner membrane. Note=Peripheral membrane protein.
	P56480	ATP synthase subunit beta, mitochondrial	VLDSGAPIK	450.263	2	27.0779	344183	363098	354049	402519	365962	22140.7	6.05	314510	287708	322996	339217	316108	18645.2	5.89836	435899	434590	429309	416460	429064	7684.03	1.79088	431059	330812	332752	379520	368536	41028.5	11.1328	SUBCELLULAR LOCATION: Mitochondrion. Mitochondrion inner membrane. Note=Peripheral membrane protein.
	P56480	ATP synthase subunit beta, mitochondrial	VVDLLAPYAK	544.821	2	62.3896	852349	784890	863868	930399	857876	51606.7	6.01563	690561	701260	690814	735446	704520	18369.4	2.60737	1.08861e+06	1.00038e+06	1.00109e+06	946660	1.00918e+06	50892.7	5.04295	984797	801440	864347	820982	867891	71231.4	8.2074	SUBCELLULAR LOCATION: Mitochondrion. Mitochondrion inner membrane. Note=Peripheral membrane protein.
	P56593	Cytochrome P450 2A12	EALVDHAEEFSGR	730.344	2	44.8475	5838.25	7654.56	8701.84	10135.7	8082.58	1566.75	19.3843	10404.3	7566.33	9531.36	8071.71	8893.42	1132.04	12.7289	12351	11638.2	9833.68	12060	11470.7	978.527	8.53064	9461.04	13713.7	12769.9	11978.9	11980.9	1579.15	13.1806	SUBCELLULAR LOCATION: Endoplasmic reticulum membrane; Peripheral membrane protein. Microsome membrane; Peripheral membrane protein.
	P56593	Cytochrome P450 2A12	TASNVISSIVFGDR	489.26	3	84.3934	9943.69	11396.2	12882	11147.6	11342.4	1044.94	9.21268	10268.2	12272.5	11600.9	11303.6	11361.3	722.135	6.3561	16877.8	11012.1	16843.8	17077	15452.7	2565.34	16.6013	14774.2	16266.4	8644.18	15759.1	13861	3059.32	22.0715	SUBCELLULAR LOCATION: Endoplasmic reticulum membrane; Peripheral membrane protein. Microsome membrane; Peripheral membrane protein.
	P56593	Cytochrome P450 2A12	TASNVISSIVFGDR	733.386	2	84.1699	26934.3	31504.2	28903.6	26935.6	28569.4	1875.36	6.56422	30140	27568	32811.4	23987.4	28626.7	3257.53	11.3793	61428	56607.8	45812.1	36045.7	49973.4	9830.04	19.6705	30267.1	41570.4	13383	37744.5	30741.3	10814.9	35.1805	SUBCELLULAR LOCATION: Endoplasmic reticulum membrane; Peripheral membrane protein. Microsome membrane; Peripheral membrane protein.
	P57776	Elongation factor 1-delta	GVVQDLQQAISK	643.359	2	72.7471	51374.2	43085.9	55310.3	59268.5	52259.7	5986.89	11.456	34483.3	49898.4	46994.8	43899	43818.9	5792.36	13.2189	45698.5	44554	46237.1	46780.9	45817.6	823.842	1.79809	45743.6	48912.9	52082.8	44657.1	47849.1	2901.65	6.06418	SUBCELLULAR LOCATION: Isoform 3: Nucleus {ECO:0000250|UniProtKB:P29692}.
	P57776	Elongation factor 1-delta	ITSLEVENQNLR	708.378	2	45.5518	24592.4	26636.5	20683.5	30290.5	25550.8	3473.21	13.5934	26207.3	25886.3	24538.5	25779.3	25602.9	634.341	2.47762	27030.7	28270.5	25656.9	27601.5	27139.9	962.097	3.54495	26168.1	26569.7	25590.7	25452.6	25945.3	449.454	1.73232	SUBCELLULAR LOCATION: Isoform 3: Nucleus {ECO:0000250|UniProtKB:P29692}.
	P57776	Elongation factor 1-delta	SIQLDGLVWGASK	687.375	2	74.2564	19907.5	20974.8	20150.9	18206.1	19809.8	1006.84	5.08252	18677	17792.6	18835.5	16715.4	18005.1	844.023	4.68768	21677.5	18126.5	18347.6	16048.8	18550.1	2016.02	10.868	19910.9	19531.4	17407.7	18573.2	18855.8	967.782	5.13255	SUBCELLULAR LOCATION: Isoform 3: Nucleus {ECO:0000250|UniProtKB:P29692}.
	P57776	Elongation factor 1-delta	SLAGSSGPGASSGPGGDHSELIVR	732.361	3	43.9518	14978.6	12272	12235.9	15407.9	13723.6	1477.5	10.7662	13690.3	14039.6	10126.4	12964	12705.1	1538.54	12.1097	17826.4	17322.4	13515.1	15843.1	16126.8	1674.8	10.3852	10948.2	12447.9	13177.3	11364.5	11984.5	879.738	7.34064	SUBCELLULAR LOCATION: Isoform 3: Nucleus {ECO:0000250|UniProtKB:P29692}.
	P57780	Alpha-actinin-4	EAILAIHK	447.774	2	31.4465	16092.4	16095.1	18111.4	17814.4	17028.3	940.475	5.523	14077.8	15328.1	14240.1	16276.3	14980.6	889.26	5.93608	12511.3	12007.9	10468	11623.1	11652.6	752.952	6.46169	11473.2	12435.9	13019.7	12169.8	12274.7	555.535	4.52587	SUBCELLULAR LOCATION: Nucleus {ECO:0000250|UniProtKB:O43707}. Cytoplasm {ECO:0000250|UniProtKB:O43707}. Cell junction {ECO:0000269|PubMed:18332111}. Note=Localized in cytoplasmic mRNP granules containing untranslated mRNAs. Colocalizes with actin stress f
	P58252	Elongation factor 2	AYLPVNESFGFTADLR	900.452	2	84.6467	25174.4	20541.4	15312.4	9507.95	17634	5846.65	33.1555	17580.4	15922.3	19249.7	15604.5	17089.2	1455.6	8.51768	18911.4	18033.5	13514.2	19209.6	17417.2	2294.47	13.1736	21102.8	16668.4	26495.4	17758.7	20506.3	3824.38	18.6498	SUBCELLULAR LOCATION: Cytoplasm {ECO:0000250|UniProtKB:P13639}. Nucleus {ECO:0000250|UniProtKB:P13639}. Note=Phosphorylation by CSK promotes cleavage and SUMOylation-dependent nuclear translocation of the C-terminal cleavage product. {ECO:0000250|UniProtK
	P58252	Elongation factor 2	DSVVAGFQWATK	654.833	2	68.1277	56641	58776	62920.8	32010.7	52587.1	12092.5	22.9951	36326.3	45570	41282.6	33273.3	39113.1	4697.55	12.0102	28901.2	32453.5	25695.5	38628.8	31419.8	4799.74	15.2762	47410.6	55401.5	44055.1	53754.9	50155.5	4615.88	9.20313	SUBCELLULAR LOCATION: Cytoplasm {ECO:0000250|UniProtKB:P13639}. Nucleus {ECO:0000250|UniProtKB:P13639}. Note=Phosphorylation by CSK promotes cleavage and SUMOylation-dependent nuclear translocation of the C-terminal cleavage product. {ECO:0000250|UniProtK
	P58252	Elongation factor 2	FSVSPVVR	445.758	2	42.9944	204536	208111	213585	260971	221801	22843.6	10.2992	157174	169436	160613	179533	166689	8659.69	5.19513	164393	158445	166781	174434	166013	5731.33	3.45233	203289	183817	196202	194562	194467	6968.94	3.5836	SUBCELLULAR LOCATION: Cytoplasm {ECO:0000250|UniProtKB:P13639}. Nucleus {ECO:0000250|UniProtKB:P13639}. Note=Phosphorylation by CSK promotes cleavage and SUMOylation-dependent nuclear translocation of the C-terminal cleavage product. {ECO:0000250|UniProtK
	P58252	Elongation factor 2	GEGQLSAAER	509.252	2	19.3417	82356.2	85720	88420.3	98535	88757.9	6039.81	6.80481	77650.9	77161.4	98442	81559.2	83703.4	8678.36	10.368	64798.9	67795.6	70468.2	68131.6	67798.6	2014.7	2.97159	102133	82234.1	94739.7	89493.1	92150	7275.89	7.8957	SUBCELLULAR LOCATION: Cytoplasm {ECO:0000250|UniProtKB:P13639}. Nucleus {ECO:0000250|UniProtKB:P13639}. Note=Phosphorylation by CSK promotes cleavage and SUMOylation-dependent nuclear translocation of the C-terminal cleavage product. {ECO:0000250|UniProtK
	P58252	Elongation factor 2	GVQYLNEIK	532.293	2	47.879	61100.6	61362.9	58317.8	53105.3	58471.6	3320.11	5.67815	66236.4	63214.9	60851.6	64320	63655.7	1946.72	3.0582	47706.7	47637	44570.3	40751.3	45166.3	2846.3	6.30182	67324.4	65144.2	66528.4	63941.6	65734.6	1296.26	1.97196	SUBCELLULAR LOCATION: Cytoplasm {ECO:0000250|UniProtKB:P13639}. Nucleus {ECO:0000250|UniProtKB:P13639}. Note=Phosphorylation by CSK promotes cleavage and SUMOylation-dependent nuclear translocation of the C-terminal cleavage product. {ECO:0000250|UniProtK
	P58252	Elongation factor 2	VFSGVVSTGLK	547.316	2	47.9396	186193	184171	193116	218855	195584	13838.9	7.07567	155755	157963	147213	172662	158398	9161.64	5.78393	147989	140408	146078	145675	145038	2812.3	1.93902	171676	174482	174907	132508	163393	17874.7	10.9397	SUBCELLULAR LOCATION: Cytoplasm {ECO:0000250|UniProtKB:P13639}. Nucleus {ECO:0000250|UniProtKB:P13639}. Note=Phosphorylation by CSK promotes cleavage and SUMOylation-dependent nuclear translocation of the C-terminal cleavage product. {ECO:0000250|UniProtK
	P59999	Actin-related protein 2/3 complex subunit 4	ELLLQPVTISR	634.882	2	64.7424	39141.6	36624.6	43842.1	44527.8	41034	3283.1	8.00093	32531.6	39016.1	36428.7	36302.2	36069.6	2312.04	6.40994	32199.6	27829	30981	30277	30321.6	1595.05	5.26045	28137.3	28373.2	26810.8	27526.3	27711.9	605.139	2.18368	SUBCELLULAR LOCATION: Cytoplasm, cytoskeleton {ECO:0000250}. Cell projection {ECO:0000250}.
	P60122	RuvB-like 1	AVLLAGPPGTGK	540.824	2	40.6612	11380.2	12481.5	12797.6	13635	12573.6	807.701	6.4238	9559.02	7758.97	10204.2	10130.8	9413.25	987.215	10.4875	8341.47	9421.02	8773.25	9538.58	9018.58	487.602	5.40664	9793.16	8119.37	8850.88	8481.58	8811.25	623.119	7.07185	SUBCELLULAR LOCATION: Nucleus {ECO:0000250}.
	P60335	Poly(rC)-binding protein 1	IANPVEGSSGR	543.781	2	24.4524	49443.8	44566.6	41108.6	56245.4	47841.1	5684.41	11.8819	36153.2	36825.1	35295.2	40636	37227.3	2041.3	5.48332	37796.8	42565.9	42019.1	42356.7	41184.6	1965.68	4.77284	33244.8	29293.6	32214	33166.2	31979.6	1603	5.01255	SUBCELLULAR LOCATION: Nucleus {ECO:0000250}.
	P60843	Eukaryotic initiation factor 4A-I	ATQALVLAPTR	570.84	2	41.5219	120657	123991	135864	168882	137348	19063.2	13.8794	109030	112605	113406	121359	114100	4503.24	3.94675	101345	100104	98918.6	102289	100664	1271.3	1.26291	104336	99335.7	103340	100187	101800	2090.47	2.05351	No information available
	P60843	Eukaryotic initiation factor 4A-I	DQIYDIFQK	585.295	2	68.1427	50609.1	48085	47222.1	46643.4	48139.9	1515.08	3.14725	45116.9	45700.4	45765.5	41744.9	44581.9	1657.31	3.71744	38805.3	33761.7	39244.3	27146.1	34739.3	4884.65	14.0609	36751	36339.9	37897.5	36242.5	36807.7	657.504	1.78632	No information available
	P60867	40S ribosomal protein S20	TPVEPEVAIHR	416.563	3	35.3852	73451.1	75700.5	72383.6	79338.5	75218.5	2663.03	3.5404	63110.4	62279	63931.1	71827.8	65287.1	3821.18	5.8529	72233.7	69307.8	66318.1	67764.8	68906.1	2192.87	3.1824	70674	62838.3	69069.9	66190.2	67193.1	2983.68	4.44045	SUBCELLULAR LOCATION: Cytoplasm {ECO:0000250}.
	P60867	40S ribosomal protein S20	TPVEPEVAIHR	624.341	2	35.362	19998	23352.8	20228.1	29303.5	23220.6	3753.62	16.1651	21905.6	21216.2	19710.4	22907.5	21434.9	1163.17	5.42651	22061.2	20875.1	20938.7	22591.7	21616.7	734.481	3.39775	22371.2	24838.2	23401.3	22589.4	23300	967.451	4.15215	SUBCELLULAR LOCATION: Cytoplasm {ECO:0000250}.
	P61089	Ubiquitin-conjugating enzyme E2 N	LLAEPVPGIK	518.824	2	50.1149	79189.6	78955.3	77857.9	89663	81416.4	4787.6	5.88039	90176.6	90207.2	85579.7	92055.9	89504.8	2390.59	2.6709	63047.7	57801.4	60330.7	57024.1	59551	2360.15	3.96324	78681.7	67993	73065.1	71375.4	72778.8	3866.49	5.31265	SUBCELLULAR LOCATION: Nucleus {ECO:0000250|UniProtKB:P61088}. Cytoplasm {ECO:0000250|UniProtKB:P61088}.
	P61089	Ubiquitin-conjugating enzyme E2 N	TNEAQAIETAR	602.302	2	30.0466	12806.2	12590.4	12367.8	18230.9	13998.8	2448.31	17.4894	19935.5	16812.2	21172.7	17998.5	18979.7	1686.98	8.88831	9623.59	9448.99	9383.09	10396.2	9712.97	404.136	4.16078	16992.3	13802.8	15453.3	12725.7	14743.5	1621.54	10.9983	SUBCELLULAR LOCATION: Nucleus {ECO:0000250|UniProtKB:P61088}. Cytoplasm {ECO:0000250|UniProtKB:P61088}.
	P61211	ADP-ribosylation factor-like protein 1	ILILGLDGAGK	535.334	2	65.9465	20590.8	14709.2	23598.2	17578.3	19119.1	3318.48	17.3569	16997.3	18783.6	25460.7	26317	21889.6	4060.07	18.5479	13714.7	13253.1	16775.8	11952	13923.9	1768.85	12.7037	15526.1	16093.6	19091.4	19316.1	17506.8	1710.6	9.77107	SUBCELLULAR LOCATION: Golgi apparatus membrane {ECO:0000250}; Peripheral membrane protein {ECO:0000250}; Cytoplasmic side {ECO:0000250}. Membrane {ECO:0000250|UniProtKB:P40616}; Lipid-anchor {ECO:0000250|UniProtKB:P40616}.
	P61255	60S ribosomal protein L26	FNPFVTSDR	541.767	2	51.2735	99657.5	100849	94651.5	103531	99672.3	3220.3	3.23089	93386.3	98209.2	79108.7	89964	90167.1	7024.4	7.79043	84943.9	86084.1	83265.7	83361.6	84413.8	1172.2	1.38863	89181.2	99035.1	87878.1	92665.1	92189.9	4322.2	4.68837	No information available
	P61358	60S ribosomal protein L27	VVLVLAGR	413.779	2	46.2942	78290.7	77902.7	77435.1	24541.7	64542.5	23096.5	35.7849	101321	94688.7	93478.2	98451.6	96985	3103.47	3.19995	63232.5	53883.4	57713.7	63118.8	59487.1	3929.48	6.60561	86587.4	107686	115450	113939	105916	11532.4	10.8883	No information available
	P61358	60S ribosomal protein L27	YSVDIPLDK	525.279	2	54.6234	72417.3	74292.1	71800.8	83082.9	75398.3	4530.6	6.00889	87903.7	79542.8	79161.2	77196.5	80951.1	4111.64	5.07917	66523.8	65315.9	65041.2	67298.6	66044.9	913.772	1.38356	78440.2	79420.2	77978.5	78329.6	78542.1	534.834	0.680951	No information available
	P61458	Pterin-4-alpha-carbinolamine dehydratase	AVGWNEVEGR	558.775	2	42.8119	47415.7	49113.2	49248.9	58452.2	51057.5	4330.01	8.48064	76024.6	73640.8	75275.7	74922.8	74966	862.352	1.15033	33676.7	41481.7	41177.2	40780.6	39279	3244.06	8.259	63262.8	65545	67919.5	67440.8	66042	1833.89	2.77685	SUBCELLULAR LOCATION: Cytoplasm. Nucleus. Note=Cytoplasmic and/or nuclear.
	P61458	Pterin-4-alpha-carbinolamine dehydratase	DQLLPNLR	484.78	2	54.7295	92301.2	81664.5	96611.2	110887	95365.9	10482.9	10.9923	117427	119441	123667	130545	122770	5021.88	4.09049	78305.7	66588.6	74460.6	75735.9	73772.7	4372.82	5.92742	107929	112613	114592	107436	110642	3046.49	2.75345	SUBCELLULAR LOCATION: Cytoplasm. Nucleus. Note=Cytoplasmic and/or nuclear.
	P61750	ADP-ribosylation factor 4	IQEGAAVLQK	528.806	2	29.5182	25507.7	25253.4	22598	30794.4	26038.4	2972.95	11.4176	21435.7	21081.3	21353.3	20210.3	21020.1	485.583	2.31009	19103.3	19696.1	17519.7	18901.5	18805.2	797.567	4.24122	21416	19308.1	20459.4	19697.6	20220.3	805.019	3.98125	SUBCELLULAR LOCATION: Golgi apparatus. Membrane {ECO:0000250|UniProtKB:P18085}; Lipid-anchor {ECO:0000250|UniProtKB:P18085}.
	P61804	Dolichyl-diphosphooligosaccharide--protein glycosyltransferase subunit DAD1	FLEEYLSSTPQR	735.367	2	59.5987	20873.6	17200.2	19796.3	22024.4	19973.6	1784.61	8.93481	22369.2	22693.8	21228.1	18942.5	21308.4	1470.4	6.90057	15548.4	15323.8	13380.8	17677.7	15482.7	1521.98	9.83022	14076.2	15115.6	16828.7	15591.1	15402.9	988.797	6.41954	SUBCELLULAR LOCATION: Endoplasmic reticulum membrane; Multi-pass membrane protein {ECO:0000305}.
	P61922	4-aminobutyrate aminotransferase, mitochondrial	IFNTWLGDPSK	639.33	2	65.9928	35212.1	37677	36885.1	36772.8	36636.7	893.279	2.4382	31852.2	32130.3	29124.6	27738.3	30211.4	1848.75	6.11938	52961.1	46636.4	44723.9	45740.3	47515.4	3216.02	6.76838	31903.6	40026.2	28251.5	40173.8	35088.8	5175.16	14.7488	SUBCELLULAR LOCATION: Mitochondrion matrix {ECO:0000250}.
	P61961	Ubiquitin-fold modifier 1	VLSVPESTPFTAVLK	794.453	2	79.6801	23875	26814	25988.7	34796.3	27868.5	4140.89	14.8587	27077.1	28793.2	28374.7	27127.7	27843.2	755.616	2.71383	26536.1	26977.3	24936.7	24079.4	25632.4	1174.87	4.58353	34653.4	29846.9	30001.6	28757	30814.7	2267.6	7.35882	SUBCELLULAR LOCATION: Nucleus {ECO:0000269|PubMed:21494687}. Cytoplasm {ECO:0000269|PubMed:21494687}.
	P61979	Heterogeneous nuclear ribonucleoprotein K	DLAGSIIGK	437.256	2	49.3183	92855.2	83826.3	93350.3	127557	99397.3	16694.4	16.7957	87930.1	72822.5	93855.6	74548.4	82289.1	8876.09	10.7865	78618.9	60777	74167.5	69654.3	70804.4	6600.16	9.32167	76330.2	63436.9	77216.8	58444.2	68857	8116.94	11.7881	SUBCELLULAR LOCATION: Cytoplasm {ECO:0000250|UniProtKB:P61978}. Nucleus, nucleoplasm {ECO:0000250|UniProtKB:P61978}. Cell projection, podosome {ECO:0000250|UniProtKB:P61978}.
	P61979	Heterogeneous nuclear ribonucleoprotein K	IDEPLEGSEDR	630.291	2	32.1481	47541.7	55035	52976.9	62339.9	54473.4	5302.96	9.73495	39740	41185.1	43380	43024.9	41832.5	1467.52	3.50809	43570.8	44545.5	39929	36381.6	41106.8	3225.31	7.84618	21701.6	30308.8	33825.9	32417	29563.3	4708.37	15.9264	SUBCELLULAR LOCATION: Cytoplasm {ECO:0000250|UniProtKB:P61978}. Nucleus, nucleoplasm {ECO:0000250|UniProtKB:P61978}. Cell projection, podosome {ECO:0000250|UniProtKB:P61978}.
	P61979	Heterogeneous nuclear ribonucleoprotein K	IILDLISESPIK	670.905	2	84.8598	89190.3	88537.8	79751.6	73230.8	82677.6	6606.08	7.99017	57482.6	64707.2	73995.2	68036.8	66055.4	5964.03	9.02882	66991.7	72275	79960.5	81151.8	75094.7	5787.37	7.70675	63966.3	58407	77301.2	56127	63950.4	8218.57	12.8515	SUBCELLULAR LOCATION: Cytoplasm {ECO:0000250|UniProtKB:P61978}. Nucleus, nucleoplasm {ECO:0000250|UniProtKB:P61978}. Cell projection, podosome {ECO:0000250|UniProtKB:P61978}.
	P61979	Heterogeneous nuclear ribonucleoprotein K	LLIHQSLAGGIIGVK	506.984	3	64.6059	49205.7	44821.1	51903.3	43697.6	47406.9	3312.78	6.98796	39302.3	39210	41681.8	45973.2	41541.8	2743.61	6.60445	31208.9	23385.7	38582	38454.2	32907.7	6255.3	19.0086	35188.1	38485.2	34648.1	36799.4	36280.2	1499	4.13173	SUBCELLULAR LOCATION: Cytoplasm {ECO:0000250|UniProtKB:P61978}. Nucleus, nucleoplasm {ECO:0000250|UniProtKB:P61978}. Cell projection, podosome {ECO:0000250|UniProtKB:P61978}.
	P61979	Heterogeneous nuclear ribonucleoprotein K	NLPLPPPPPPR	597.853	2	49.6203	31750	38767.1	38411.4	69072.5	44500.2	14459.5	32.493	24300.8	24213.5	38092.6	11761.1	24592	9315.64	37.8807	30940.8	18169.3	20861.9	43307.6	28319.9	9876.19	34.8737	15349.2	30658.4	36486.4	22975.1	26367.3	7964.21	30.2049	SUBCELLULAR LOCATION: Cytoplasm {ECO:0000250|UniProtKB:P61978}. Nucleus, nucleoplasm {ECO:0000250|UniProtKB:P61978}. Cell projection, podosome {ECO:0000250|UniProtKB:P61978}.
	P61982	14-3-3 protein gamma	NVTELNEPLSNEER	822.397	2	44.5772	6952.6	10837.6	9530.88	10316.3	9409.34	1492.72	15.8642	15349.4	16583.5	15435.5	16252.4	15905.2	526.831	3.31232	9167.66	8735.2	6843.07	7514.97	8065.23	930.142	11.5327	10960.2	13016.9	12347.1	10860.7	11796.2	917.548	7.77831	SUBCELLULAR LOCATION: Cytoplasm {ECO:0000250}.
	P62077	Mitochondrial import inner membrane translocase subunit Tim8 B	FIDTTLAITGR	604.338	2	59.3747	11923.8	13273.5	14703.6	12029.8	12982.7	1126.42	8.67631	13616.5	10149.3	12609.5	13069.3	12361.2	1325.84	10.7258	13649.9	13155.9	14074.2	15579.9	14115	906.06	6.41912	11800.7	14245.5	13977.3	12932.6	13239	964.448	7.28489	SUBCELLULAR LOCATION: Mitochondrion inner membrane {ECO:0000250}; Peripheral membrane protein {ECO:0000250}; Intermembrane side {ECO:0000250}.
	P62137	Serine/threonine-protein phosphatase PP1-alpha catalytic subunit	LNLDSIIGR	500.793	2	70.2893	11762.6	10528.1	11223.4	12850.7	11591.2	848.682	7.32177	9986.28	10470.7	11026.9	10175	10414.7	393.381	3.77716	8041.05	4802.21	8005.11	8264.51	7278.22	1432.98	19.6886	10149.5	7926.81	9849.47	9014.82	9235.14	862.211	9.3362	SUBCELLULAR LOCATION: Cytoplasm {ECO:0000250}. Nucleus {ECO:0000250}. Nucleus, nucleoplasm {ECO:0000250}. Nucleus, nucleolus {ECO:0000250}. Note=Primarily nuclear and largely excluded from the nucleolus. Highly mobile in cells and can be relocalized throu
	P62192	26S protease regulatory subunit 4	GVILYGPPGTGK	579.83	2	46.5812	24713.6	25432.8	21518.8	27251.2	24729.1	2071.38	8.37627	26395.7	26970.7	20700.5	19619.2	23421.5	3290.28	14.0481	20108.4	20867.1	20486.9	20171.2	20408.4	301.172	1.47573	22795.4	18758.7	20416.3	22892.4	21215.7	1730.81	8.15814	SUBCELLULAR LOCATION: Cytoplasm {ECO:0000250}. Nucleus {ECO:0000250}. Membrane {ECO:0000250|UniProtKB:P62191}; Lipid-anchor {ECO:0000250|UniProtKB:P62191}.
	P62196	26S protease regulatory subunit 8	GVLLYGPPGTGK	579.83	2	46.5812	24258.1	24904.5	21011.6	27325.5	24374.9	2253.44	9.24492	25791.1	26186.4	20772.6	18855.7	22901.4	3163.87	13.8152	19925.8	19040.8	19716	19581.1	19565.9	327.096	1.67176	27645.4	18399.3	19135.1	22083.3	21815.8	3637.12	16.672	SUBCELLULAR LOCATION: Cytoplasm {ECO:0000250|UniProtKB:P62195}. Nucleus {ECO:0000250|UniProtKB:P62195}.
	P62196	26S protease regulatory subunit 8	HPELFEALGIAQPK	517.284	3	72.1953	16141.5	17600.2	20981.3	18365.2	18272.1	1756.39	9.61244	14507.4	16046.6	20279.4	16716.7	16887.5	2115.77	12.5286	16343.7	14657.8	17759.8	11504.5	15066.4	2331.3	15.4734	21465	17009.2	18271.1	16738.6	18371	1877.65	10.2208	SUBCELLULAR LOCATION: Cytoplasm {ECO:0000250|UniProtKB:P62195}. Nucleus {ECO:0000250|UniProtKB:P62195}.
	P62196	26S protease regulatory subunit 8	LEGGSGGDSEVQR	645.8	2	16.4789	6091.28	6755.47	7013.52	8920.83	7195.28	1051.52	14.6141	6584.92	5341.95	7885.72	6652.23	6616.21	899.675	13.5981	6280.31	6861.4	5800.82	6086.67	6257.3	388.251	6.20477	5745.69	4442.25	6361.53	5818.5	5591.99	705.165	12.6103	SUBCELLULAR LOCATION: Cytoplasm {ECO:0000250|UniProtKB:P62195}. Nucleus {ECO:0000250|UniProtKB:P62195}.
	P62196	26S protease regulatory subunit 8	VSGSELVQK	473.764	2	22.2782	23523.2	26311.4	23126.6	25587.9	24637.3	1344.4	5.45678	19327.6	20777.5	24556	23053	21928.5	2016.06	9.19378	22170.4	18074.5	21430.1	20400.8	20518.9	1544.87	7.52901	21589.9	15025.6	21524.2	22815	20238.7	3053.37	15.0868	SUBCELLULAR LOCATION: Cytoplasm {ECO:0000250|UniProtKB:P62195}. Nucleus {ECO:0000250|UniProtKB:P62195}.
	P62204	Calmodulin	DGDGTITTK	454.222	2	11.2093	6911.69	9290.44	12187.1	14220	10652.3	2780.77	26.1049	7926.63	10888.9	13669.2	8196.4	10170.3	2328.56	22.8958	7491.98	11407.4	7342.43	7424.47	8416.56	1727.56	20.5257	7711.48	5741.12	8678.39	8273.22	7601.05	1127.39	14.832	No information available
	P62242	40S ribosomal protein S8	ISSLLEEQFQQGK	753.893	2	58.9406	46307.9	49069.3	50255	48171.5	48450.9	1441.15	2.97445	36891.5	36612.7	38189.6	30581.5	35568.8	2940.28	8.26645	43037.1	37529.3	39918.1	37865.9	39587.6	2191.4	5.53558	28916.7	34466.8	32880.8	32579.2	32210.9	2032.58	6.31023	SUBCELLULAR LOCATION: Cytoplasm {ECO:0000250}. Membrane {ECO:0000250|UniProtKB:P62241}; Lipid-anchor {ECO:0000250|UniProtKB:P62241}. Note=Localized in cytoplasmic mRNP granules containing untranslated mRNAs. {ECO:0000250}.
	P62245	40S ribosomal protein S15a	IVVNLTGR	436.272	2	41.7965	166454	176993	194675	184337	180615	10310	5.70831	140349	165945	145799	169317	155352	12485.9	8.03711	165291	129456	146980	149489	147804	12708.1	8.59797	156187	148610	157882	168583	157816	7129.84	4.51783	No information available
	P62259	14-3-3 protein epsilon	HLIPAANTGESK	619.33	2	22.365	18621.4	23164.1	19373.6	29198.1	22589.3	4186.02	18.531	33047.4	32185.2	39464.6	33308	34501.3	2895.55	8.39258	15897.5	17638.7	17710.2	19028.4	17568.7	1112.28	6.33101	29287.7	27214.8	29480.2	28542.3	28631.3	889.65	3.10727	SUBCELLULAR LOCATION: Nucleus {ECO:0000250|UniProtKB:P62258}. Cytoplasm {ECO:0000250|UniProtKB:P62258}. Melanosome {ECO:0000250|UniProtKB:P62258}.
	P62264	40S ribosomal protein S14	ELGITALHIK	547.832	2	56.7141	20694.2	22233.7	21842.5	18921.6	20923	1286.6	6.14921	18745.6	19953.5	15359.2	21579.4	18909.4	2283.06	12.0737	22481.6	14354.1	17501	18581.7	18229.6	2904.9	15.9351	17863	22189.2	20893.1	21373.1	20579.6	1635.45	7.94694	No information available
	P62264	40S ribosomal protein S14	TPGPGAQSALR	527.786	2	24.3265	72634.1	73036.4	66546.3	84792.1	74252.2	6606.2	8.89698	60155.7	61299	66111.3	66434.7	63500.2	2804.47	4.41648	65776	68529.9	67914.9	66493.8	67178.7	1095.95	1.63139	64835.2	52837	61485.5	63272.8	60607.6	4640.29	7.65628	No information available
	P62267	40S ribosomal protein S23	ANPFGGASHAK	528.765	2	18.3661	14732.7	19119.4	22764.1	29533.9	21537.5	5422.15	25.1754	21322.4	18352.4	25032.7	18963.9	20917.9	2621.78	12.5337	21134.8	18017.4	18597.9	20304.3	19513.6	1258.03	6.44695	15073.4	16232.1	17585.4	18444.1	16833.7	1286.36	7.64153	No information available
	P62267	40S ribosomal protein S23	VANVSLLALYK	595.861	2	71.9107	65226.7	71566.6	72290.3	64126.1	68302.4	3655.81	5.35239	64373	63004.4	67110	61988	64118.9	1923.16	2.99937	52587.6	49730.1	64097.7	59679.3	56523.7	5678.23	10.0458	68144.3	65953.9	66728.4	64379.6	66301.5	1359.46	2.05042	No information available
	P62281	40S ribosomal protein S11	ILSGVVTK	408.763	2	29.1965	109451	113934	106316	119667	112342	5021.39	4.46974	113192	108694	115792	129438	116779	7736.97	6.6253	92730.1	98022.4	99124.7	101351	97806.9	3166.79	3.2378	131948	111414	128036	125749	124287	7755.41	6.23993	No information available
	P62301	40S ribosomal protein S13	DSHGVAQVR	484.749	2	11.9009	9237.18	10749.7	14024.8	13943.6	11988.8	2065.97	17.2325	8605.83	10719.4	11528.1	10062.4	10228.9	1071.29	10.4731	8964.77	8223.95	10388.5	9459.35	9259.13	786.405	8.49329	8887.18	9080.9	10490.3	10954.1	9853.11	887.055	9.00279	No information available
	P62301	40S ribosomal protein S13	LILIESR	422.268	2	45.0212	213541	203958	196694	102735	179232	44567.8	24.8659	189358	189886	178944	216254	193611	13782.3	7.11858	176365	153894	186734	179535	174132	12273.5	7.04837	171341	200750	217395	202231	197929	16675.8	8.42514	No information available
	P62320	Small nuclear ribonucleoprotein Sm D3	VAQLEQVYIR	609.846	2	51.9307	26016.6	26587.1	29052.4	28931.8	27647	1360.85	4.92224	22773.4	22829.9	22142	22391.1	22534.1	282.373	1.25309	22176.1	17789.5	19460.7	18608.2	19508.7	1649.55	8.4555	20567.4	18447.2	18832.5	19008.2	19213.8	807.408	4.20222	SUBCELLULAR LOCATION: Cytoplasm, cytosol {ECO:0000250}. Nucleus {ECO:0000250}. Note=SMN-mediated assembly into core snRNPs occurs in the cytosol before SMN-mediated transport to the nucleus to be included in spliceosomes. {ECO:0000250}.
	P62717	60S ribosomal protein L18a	VEEIAAGK	408.727	2	15.3356	56215.5	58555	56986.9	56503	57065.1	903.281	1.5829	48414.4	46501.7	53207.4	52417.1	50135.1	2775.29	5.53562	49261.5	48623.3	53020.1	54274.8	51294.9	2404.59	4.68777	50944.8	39177.4	44219.4	51342.5	46421	5049.82	10.8783	No information available
	P62806	Histone H4	VFLENVIR	495.293	2	61.362	1.09299e+06	1.04172e+06	976940	902298	1.00349e+06	71441.9	7.11937	1.25651e+06	1.29961e+06	1.12911e+06	1.29449e+06	1.24493e+06	68910	5.53525	885499	705090	819728	785518	798959	65024.2	8.13862	754273	1.01673e+06	984178	1.10688e+06	965514	129978	13.4621	SUBCELLULAR LOCATION: Nucleus {ECO:0000250}. Chromosome {ECO:0000250}.
	P62821	Ras-related protein Rab-1A	EFADSLGIPFLETSAK	862.941	2	92.5853	30523.5	29337.3	25635.8	32575.2	29518	2522.99	8.54732	27011.2	25086.9	23677.6	19510.3	23821.5	2756.01	11.5694	21223.6	27596	22215.8	19294.9	22582.6	3079.17	13.6352	31678.6	30781.5	30169.9	27216.6	29961.7	1673.2	5.58449	SUBCELLULAR LOCATION: Golgi apparatus {ECO:0000250|UniProtKB:P62820}. Endoplasmic reticulum {ECO:0000250|UniProtKB:P62820}. Early endosome {ECO:0000250|UniProtKB:P62820}. Cytoplasm, cytosol {ECO:0000250|UniProtKB:P62820}. Membrane {ECO:0000250|UniProtKB:P
	P62830	60S ribosomal protein L23	GSAITGPVAK	450.761	2	20.7513	75037.9	81685.1	77368.7	93366.1	81864.5	7055.74	8.61881	75765.7	70618.1	93553.5	80489.8	80106.8	8512.35	10.6263	73311.5	72284.4	74962.5	74151.4	73677.5	993.787	1.34883	93977	64946.5	85987.4	82624.7	81883.9	10612.6	12.9605	No information available
	P62852	40S ribosomal protein S25	AALQELLSK	486.79	2	57.0081	93906.7	89987	93143.4	104449	95371.5	5443.07	5.70723	106691	112206	98773.2	112313	107496	5525.37	5.14008	84735.8	68886	82496.2	78123.7	78560.4	6070.65	7.72737	108658	109618	116595	105981	110213	3918.23	3.55514	No information available
	P62852	40S ribosomal protein S25	LITPAVVSER	542.822	2	45.1888	171317	179050	160511	197316	177049	13426.7	7.58362	178507	158867	162086	167322	166696	7456.94	4.47339	170682	154228	154796	151957	157916	7446.9	4.71574	168656	160674	184696	161887	168978	9570.64	5.66382	No information available
	P62852	40S ribosomal protein S25	LNNLVLFDK	538.311	2	62.3727	28353	21509.3	25269.3	22702.2	24458.5	2627.09	10.741	31359.9	29220.6	25304.3	26419.1	28076	2372.86	8.45157	20908.3	20010.3	18434	21119.8	20118.1	1057.79	5.25788	26381	30053.5	32375.7	32183.4	30248.4	2411.68	7.97291	No information available
	P62855	40S ribosomal protein S26	NIVEAAAVR	471.772	2	33.1451	170859	174882	161359	219832	181733	22537.8	12.4016	152812	140293	155554	160127	152196	7352.45	4.8309	156644	165293	163081	168034	163263	4205.1	2.57566	147010	144613	163424	156961	153002	7592.3	4.96222	No information available
	P62858	40S ribosomal protein S28	EGDVLTLLESER	680.851	2	80.2155	120711	124101	131563	139579	128989	7266.33	5.6333	123496	133691	143019	132952	133289	6907.5	5.18233	116238	109265	105757	101392	108163	5432.73	5.02273	91402.9	124867	119492	115842	112901	12820.3	11.3554	No information available
	P62900	60S ribosomal protein L31	LYTLVTYVPVTTFK	548.98	3	85.1618	30966.7	23950.2	26614.9	18139.5	24917.8	4646.28	18.6464	22116.5	20433.3	20444.3	22094.7	21272.2	833.451	3.91804	27752.6	23405.7	30333.6	26242	26933.5	2507.75	9.31088	23162.5	16421.5	30016.7	22863.1	23116	4808.89	20.8034	No information available
	P62900	60S ribosomal protein L31	LYTLVTYVPVTTFK	822.966	2	85.1414	76396.3	56145.7	48644.8	33990.2	53794.2	15289.7	28.4225	52085.2	49864.9	51966.5	39422.3	48334.7	5220.82	10.8014	65820.7	64876.8	64070	62871.5	64409.7	1082.9	1.68126	47531	40735.9	64003.1	40288.8	48139.7	9597.78	19.9373	No information available
	P62900	60S ribosomal protein L31	NLQTVNVDEN	573.275	2	35.1073	15314.6	15076.4	11066.6	8213.78	12417.9	2956.33	23.8071	13519	12030.2	13503.9	10270.7	12330.9	1334.39	10.8215	14323.1	9764.45	12048.3	10587.8	11680.9	1730.87	14.8179	16538.3	12361.2	10121.9	12135.9	12789.3	2333.45	18.2453	No information available
	P62900	60S ribosomal protein L31	SAINEVVTR	494.775	2	32.2377	65157.5	67095.6	60156.2	78216.9	67656.5	6601.8	9.75781	71880.5	64936.5	72679.8	75289.2	71196.5	3827.7	5.37624	60801.7	56105.5	58180.2	58467.6	58388.7	1664.72	2.8511	62796.3	61776.4	78664.8	73410.7	69162	7131.36	10.3111	No information available
	P62908	40S ribosomal protein S3	AELNEFLTR	546.788	2	57.0906	75009.6	73417.1	74021.5	83336.8	76446.3	4018.68	5.25687	71547.6	75649.6	72252.4	71703.5	72788.3	1672.6	2.29789	72593.6	66764.8	64160.1	63435	66738.4	3600.13	5.39439	73290	71620.7	71255.4	69330.9	71374.2	1407.16	1.97153	SUBCELLULAR LOCATION: Cytoplasm {ECO:0000269|PubMed:14988002}. Nucleus {ECO:0000269|PubMed:14988002}. Nucleus, nucleolus {ECO:0000250|UniProtKB:P23396}. Mitochondrion inner membrane {ECO:0000250|UniProtKB:P23396}; Peripheral membrane protein {ECO:0000250|
	P62908	40S ribosomal protein S3	DEILPTTPISEQK	735.888	2	52.1908	113913	119482	115893	132164	120363	7099.92	5.89876	97495.3	106097	103406	99057.8	101514	3419.41	3.36841	112697	101927	104120	106895	106410	4034.27	3.79125	79388.4	89556.7	97240.3	91193.3	89344.7	6421.25	7.18705	SUBCELLULAR LOCATION: Cytoplasm {ECO:0000269|PubMed:14988002}. Nucleus {ECO:0000269|PubMed:14988002}. Nucleus, nucleolus {ECO:0000250|UniProtKB:P23396}. Mitochondrion inner membrane {ECO:0000250|UniProtKB:P23396}; Peripheral membrane protein {ECO:0000250|
	P62908	40S ribosomal protein S3	ELAEDGYSGVEVR	712.339	2	42.5123	36549.1	39696.5	36712.9	45489.4	39612	3617.2	9.13158	37313	34903.1	34126.2	34371.6	35178.5	1263.97	3.59302	37632.4	36821.1	34602.5	34650	35926.5	1331.62	3.70651	34236.3	31414.5	31760.1	30837	32062	1297.95	4.04824	SUBCELLULAR LOCATION: Cytoplasm {ECO:0000269|PubMed:14988002}. Nucleus {ECO:0000269|PubMed:14988002}. Nucleus, nucleolus {ECO:0000250|UniProtKB:P23396}. Mitochondrion inner membrane {ECO:0000250|UniProtKB:P23396}; Peripheral membrane protein {ECO:0000250|
	P62908	40S ribosomal protein S3	TEIIILATR	515.319	2	57.5917	124499	130704	142359	15365.2	103232	51133.4	49.5326	68716.1	95135.5	117870	131408	103283	23796.4	23.0401	94511	93107.5	94444.1	125635	101924	13700.8	13.4422	73756	121340	123662	129019	111944	22223.2	19.852	SUBCELLULAR LOCATION: Cytoplasm {ECO:0000269|PubMed:14988002}. Nucleus {ECO:0000269|PubMed:14988002}. Nucleus, nucleolus {ECO:0000250|UniProtKB:P23396}. Mitochondrion inner membrane {ECO:0000250|UniProtKB:P23396}; Peripheral membrane protein {ECO:0000250|
	P62918	60S ribosomal protein L8	AVVGVVAGGGR	471.28	2	26.4521	131000	137324	125158	161831	138828	13960.3	10.0558	136921	122970	135471	126684	130511	5856.71	4.48751	117890	128571	128719	127180	125590	4486.02	3.57196	115273	107399	131770	122413	119214	8986.19	7.53787	SUBCELLULAR LOCATION: Cytoplasm {ECO:0000250|UniProtKB:P62917}.
	P62960	Nuclease-sensitive element-binding protein 1	GAEAANVTGPGGVPVQGSK	848.437	2	35.0102	17915.5	19870.3	19763.2	21460	19752.2	1255.4	6.35571	22210.3	18784.7	18932	18111.5	19509.6	1589.59	8.14775	17219.8	16347	15754.3	15523.5	16211.2	655.253	4.04199	20030	20727.1	16970.9	19445.3	19293.3	1415.56	7.33702	SUBCELLULAR LOCATION: Cytoplasm {ECO:0000250}. Nucleus {ECO:0000250}. Cytoplasmic granule {ECO:0000250|UniProtKB:P67809}. Secreted {ECO:0000250}. Note=Shuttles between nucleus and cytoplasm. Localized in cytoplasmic mRNP granules containing untranslated m
	P62962	Profilin-1	DSPSVWAAVPGK	607.314	2	54.2168	165906	163849	143404	186780	164985	15353.4	9.30595	177659	195052	196133	175976	186205	9413.98	5.05571	104433	100400	94167.9	97247.1	99062.1	3804.17	3.84019	126695	127333	129287	114037	124338	6023.53	4.84448	SUBCELLULAR LOCATION: Cytoplasm, cytoskeleton.
	P62962	Profilin-1	TFVSITPAEVGVLVGK	539.647	3	88.5283	30108.2	32093.1	27502.6	41325.7	32757.4	5207.91	15.8984	24738.9	24139	44707.9	39634.6	33305.1	9048.25	27.1678	17075	18569.4	18903.8	19425	18493.3	873.764	4.72476	31068.1	25040.3	22791	26091.6	26247.8	3027.67	11.535	SUBCELLULAR LOCATION: Cytoplasm, cytoskeleton.
	P62962	Profilin-1	TFVSITPAEVGVLVGK	808.966	2	88.5045	157475	198782	189106	229706	193767	25766.5	13.2976	228556	201547	228276	228889	221817	11705.1	5.27689	103708	87000.9	90267	95138.6	94028.7	6294.23	6.69394	143959	155059	111337	143394	138437	16323.1	11.791	SUBCELLULAR LOCATION: Cytoplasm, cytoskeleton.
	P63017	Heat shock cognate 71 kDa protein	DAGTIAGLNVLR	400.563	3	64.8915	8764.27	8745.88	8402.78	12969.5	9720.61	1881.27	19.3535	8754.83	5835.46	9651.15	6780.27	7755.43	1519.03	19.5866	11216.2	8638.79	12194	10117.6	10541.6	1321.56	12.5365	12996.3	9786.54	1661.93	11819.5	9066.06	4426.3	48.8227	SUBCELLULAR LOCATION: Cytoplasm {ECO:0000250}. Melanosome {ECO:0000250}. Nucleus, nucleolus {ECO:0000250}. Cell membrane {ECO:0000250}. Note=Localized in cytoplasmic mRNP granules containing untranslated mRNAs. Translocates rapidly from the cytoplasm to t
	P63017	Heat shock cognate 71 kDa protein	DAGTIAGLNVLR	600.341	2	64.8928	412367	372724	449914	489616	431155	43407.3	10.0677	394976	393094	396167	397373	395403	1579.49	0.399465	464071	345113	421980	397575	407185	43012.2	10.5633	507178	438249	60939	54830.7	265299	208852	78.7233	SUBCELLULAR LOCATION: Cytoplasm {ECO:0000250}. Melanosome {ECO:0000250}. Nucleus, nucleolus {ECO:0000250}. Cell membrane {ECO:0000250}. Note=Localized in cytoplasmic mRNP granules containing untranslated mRNAs. Translocates rapidly from the cytoplasm to t
	P63017	Heat shock cognate 71 kDa protein	EEFEHQQK	537.746	2	10.4718	6779.7	7179.8	9408.94	13509.1	9219.39	2671.6	28.9781	7283.2	8946.07	13217.5	8244.7	9422.87	2268.96	24.0793	7706.81	5878.26	7762.32	8685.14	7508.13	1018.08	13.5597	12109.6	9093.95	12234.6	11050.4	11122.1	1258.11	11.3118	SUBCELLULAR LOCATION: Cytoplasm {ECO:0000250}. Melanosome {ECO:0000250}. Nucleus, nucleolus {ECO:0000250}. Cell membrane {ECO:0000250}. Note=Localized in cytoplasmic mRNP granules containing untranslated mRNAs. Translocates rapidly from the cytoplasm to t
	P63017	Heat shock cognate 71 kDa protein	EIAEAYLGK	497.266	2	41.0854	143465	143844	145364	171555	151057	11855.6	7.84846	154842	154651	151925	165813	156808	5325.72	3.39634	158520	151230	161578	153829	156289	4018.52	2.5712	206010	169492	182557	175792	183463	13813.1	7.52909	SUBCELLULAR LOCATION: Cytoplasm {ECO:0000250}. Melanosome {ECO:0000250}. Nucleus, nucleolus {ECO:0000250}. Cell membrane {ECO:0000250}. Note=Localized in cytoplasmic mRNP granules containing untranslated mRNAs. Translocates rapidly from the cytoplasm to t
	P63017	Heat shock cognate 71 kDa protein	FELTGIPPAPR	599.335	2	61.6042	48840.2	57626.1	41240.3	58496.5	51550.8	7049.91	13.6757	61959.2	56570.8	48409.9	51640.7	54645.2	5126.13	9.38077	63697.9	47173.1	57371.8	51371.8	54903.7	6238.32	11.3623	60470.3	34679.8	62639.2	55310	53274.8	11061	20.7621	SUBCELLULAR LOCATION: Cytoplasm {ECO:0000250}. Melanosome {ECO:0000250}. Nucleus, nucleolus {ECO:0000250}. Cell membrane {ECO:0000250}. Note=Localized in cytoplasmic mRNP granules containing untranslated mRNAs. Translocates rapidly from the cytoplasm to t
	P63017	Heat shock cognate 71 kDa protein	GTLDPVEK	429.732	2	23.0561	216405	224811	230440	231730	225846	6040.18	2.67446	197914	190444	205235	199173	198192	5260.12	2.65406	246999	257167	244334	243546	248011	5438.46	2.19283	247224	206936	233361	205951	223368	17623.4	7.88984	SUBCELLULAR LOCATION: Cytoplasm {ECO:0000250}. Melanosome {ECO:0000250}. Nucleus, nucleolus {ECO:0000250}. Cell membrane {ECO:0000250}. Note=Localized in cytoplasmic mRNP granules containing untranslated mRNAs. Translocates rapidly from the cytoplasm to t
	P63017	Heat shock cognate 71 kDa protein	SQIHDIVLVGGSTR	494.607	3	46.9233	269018	272509	280808	204510	256711	30441.2	11.8582	257154	255343	255590	271644	259933	6796.96	2.61489	294589	276348	277033	282549	282630	7311.15	2.58683	318440	288600	287864	297475	298095	12340.4	4.13975	SUBCELLULAR LOCATION: Cytoplasm {ECO:0000250}. Melanosome {ECO:0000250}. Nucleus, nucleolus {ECO:0000250}. Cell membrane {ECO:0000250}. Note=Localized in cytoplasmic mRNP granules containing untranslated mRNAs. Translocates rapidly from the cytoplasm to t
	P63017	Heat shock cognate 71 kDa protein	SQIHDIVLVGGSTR	741.407	2	46.924	27103.6	33684.2	32875.4	30339.7	31000.7	2566.12	8.27762	38902.8	35972.9	31982.5	34794.9	35413.3	2482.09	7.00892	34552.9	35542.9	31949.5	39144.9	35297.6	2580.03	7.30938	34856.8	46910.7	40231.8	39956	40488.8	4281.06	10.5734	SUBCELLULAR LOCATION: Cytoplasm {ECO:0000250}. Melanosome {ECO:0000250}. Nucleus, nucleolus {ECO:0000250}. Cell membrane {ECO:0000250}. Note=Localized in cytoplasmic mRNP granules containing untranslated mRNAs. Translocates rapidly from the cytoplasm to t
	P63028	Translationally-controlled tumor protein	DLISHDELFSDIYK	565.614	3	77.636	41026.9	37025.8	37888	32239.6	37045.1	3148.74	8.49976	47346	41320.2	45783.5	39299.3	43437.3	3255.29	7.49422	18536.4	20011.7	19218.6	18419.9	19046.6	635.235	3.33516	49531	43324	47071.6	45824.6	46437.8	2238.38	4.82016	SUBCELLULAR LOCATION: Cytoplasm {ECO:0000250}.
	P63037	DnaJ homolog subfamily A member 1	TIVITSHPGQIVK	464.945	3	41.854	14513.7	17789	15278.7	15858	15859.9	1211.55	7.6391	13164.3	14079.8	13581.1	13177.7	13500.7	373.956	2.7699	19605.4	16442.1	18212.3	17393.8	17913.4	1160.49	6.47831	18147.9	18395.1	18982.5	20250.1	18943.9	812.788	4.2905	SUBCELLULAR LOCATION: Membrane {ECO:0000250}; Lipid-anchor {ECO:0000250}. Cytoplasm {ECO:0000250}. Microsome {ECO:0000250}. Mitochondrion {ECO:0000250}. Nucleus {ECO:0000250}. Cytoplasm, perinuclear region {ECO:0000250}. Note=Primarily cytoplasmic and ass
	P63038	60 kDa heat shock protein, mitochondrial	GYISPYFINTSK	695.356	2	62.7723	49971.4	48902.9	50290.8	46546.7	48927.9	1467.76	2.99983	57308.9	56704.3	53399.4	49898.5	54327.8	2958.71	5.44603	62830.3	65650.3	59978.8	54295.4	60688.7	4200.64	6.92162	51809	62782.7	62329.4	64617.5	60384.7	5024.76	8.32126	SUBCELLULAR LOCATION: Mitochondrion matrix {ECO:0000250|UniProtKB:P10809}.
	P63038	60 kDa heat shock protein, mitochondrial	TVIIEQSWGSPK	672.862	2	53.1366	190932	195525	191043	179673	189293	5855.22	3.0932	168612	164157	154346	162996	162528	5167.97	3.17975	236048	238134	221020	233791	232248	6662.17	2.86856	163350	202924	208587	207276	195534	18699.6	9.56333	SUBCELLULAR LOCATION: Mitochondrion matrix {ECO:0000250|UniProtKB:P10809}.
	P63038	60 kDa heat shock protein, mitochondrial	VGEVIVTK	422.76	2	24.8942	94126.7	99976.5	90843.9	108205	98288.1	6594.22	6.70907	150746	160665	151074	183637	161531	13370.6	8.27745	108818	113132	119022	114110	113770	3627.29	3.18826	245060	198036	201624	222105	216706	18769.2	8.66113	SUBCELLULAR LOCATION: Mitochondrion matrix {ECO:0000250|UniProtKB:P10809}.
	P63038	60 kDa heat shock protein, mitochondrial	VGLQVVAVK	456.797	2	43.9633	212555	217888	222914	244224	224395	12019.6	5.35646	169930	187134	180019	209510	186648	14546.3	7.7934	267913	255394	274487	286085	270970	11099.5	4.0962	279839	247480	252070	253170	258140	12708.3	4.92305	SUBCELLULAR LOCATION: Mitochondrion matrix {ECO:0000250|UniProtKB:P10809}.
	P63101	14-3-3 protein zeta/delta	SVTEQGAELSNEER	774.86	2	31.6011	14190.2	14758.5	14746.4	18598.6	15573.4	1761.59	11.3115	28157.2	29263.3	29883.9	25358.5	28165.7	1734.75	6.15909	8845.2	2089.21	8149.21	8479.14	6890.69	2783.04	40.3885	14059.1	15889.1	15818.8	14857.1	15156	753.192	4.96958	SUBCELLULAR LOCATION: Cytoplasm. Melanosome. Note=Located to stage I to stage IV melanosomes. {ECO:0000250}.
	P63101	14-3-3 protein zeta/delta	TAFDEAIAELDTLSEESYK	711.335	3	109.36	29726	30975.9	34110.6	5269.72	25020.6	11514.5	46.02	48858.6	47312.2	50457.7	38084.2	46178.2	4803.6	10.4023	18348.1	12053.7	18392.1	16545.8	16334.9	2581.58	15.8041	30922	24954.7	28627.7	23382.4	26971.7	2970.61	11.0138	SUBCELLULAR LOCATION: Cytoplasm. Melanosome. Note=Located to stage I to stage IV melanosomes. {ECO:0000250}.
	P63101	14-3-3 protein zeta/delta	VVSSIEQK	445.253	2	15.3336	102472	106227	108325	104042	105267	2212.95	2.10223	141386	133194	148670	151681	143733	7143.72	4.97013	59020	61555.6	59810	67367.2	61938.2	3265.93	5.27289	102567	69532	86883.4	87400.1	86595.6	11693.8	13.5039	SUBCELLULAR LOCATION: Cytoplasm. Melanosome. Note=Located to stage I to stage IV melanosomes. {ECO:0000250}.
	P63242	Eukaryotic translation initiation factor 5A-1	LPEGDLGK	414.727	2	24.9073	43947.1	52743.4	39531.5	64519.6	50185.4	9545.09	19.0197	30352.4	35162.1	33321.4	36969.6	33951.4	2445.63	7.20333	39608.1	45979.6	48596.8	40899.6	43771	3665.42	8.37408	34007	28951.7	34808.6	29585.5	31838.2	2594.88	8.15022	SUBCELLULAR LOCATION: Cytoplasm {ECO:0000269|PubMed:17707773}. Nucleus {ECO:0000269|PubMed:17707773}. Endoplasmic reticulum membrane {ECO:0000250}; Peripheral membrane protein {ECO:0000250}; Cytoplasmic side {ECO:0000250}. Nucleus, nuclear pore complex {E
	P63323	40S ribosomal protein S12	DVIEEYFK	521.758	2	66.399	57043.7	51135.2	50802.4	57942	54230.8	3279.56	6.04741	62127.6	56459	60597.1	53808.2	58248	3297.04	5.66036	48999.5	46776.6	44696.2	43902	46093.6	1979.05	4.29354	64135	51774.8	54210.4	51352.6	55368.2	5177.73	9.35145	SUBCELLULAR LOCATION: Cytoplasm.
	P63323	40S ribosomal protein S12	TALIHDGLAR	533.804	2	34.7737	17126.3	14262.6	16043.9	23334.3	17691.8	3414.41	19.2995	11162	15959.4	12141.1	15901	13790.9	2167.24	15.715	13401.3	15172.3	14621.7	14025.6	14305.2	660.898	4.61998	13654.8	16052.9	14458.3	13899.9	14516.5	933.627	6.4315	SUBCELLULAR LOCATION: Cytoplasm.
	P67778	Prohibitin	DLQNVNITLR	593.333	2	55.2777	50408.2	52791.1	60988.1	65422.4	57402.4	6069.62	10.5738	31979.5	34889	45959.5	55580.1	42102	9367.94	22.2506	45613.1	42595.6	59947.8	70738.9	54723.9	11334.4	20.7119	50945.3	60865.6	52235.5	62100.6	56536.7	4986.48	8.8199	SUBCELLULAR LOCATION: Mitochondrion inner membrane {ECO:0000269|PubMed:11302691}.
	P67778	Prohibitin	EFTEAVEAK	512.253	2	29.1838	53453.1	54669.9	55531.6	56891.1	55136.4	1253.61	2.27364	47778.3	41647.1	44572.4	46444.7	45110.6	2301.18	5.10119	60306.2	61927.8	60521.5	61052	60951.9	625.421	1.02609	63125.6	49589	53910.5	54553.1	55294.6	4907.75	8.87564	SUBCELLULAR LOCATION: Mitochondrion inner membrane {ECO:0000269|PubMed:11302691}.
	P67778	Prohibitin	FDAGELITQR	575.299	2	57.1138	101848	100496	104702	114469	105379	5463.4	5.18454	78368.4	82286.9	81538.1	81631.1	80956.1	1521.64	1.87958	128190	118504	111626	112769	117772	6554.95	5.56579	101183	91327.1	103988	87926.5	96106.1	6664.06	6.93407	SUBCELLULAR LOCATION: Mitochondrion inner membrane {ECO:0000269|PubMed:11302691}.
	P67778	Prohibitin	IYTSIGEDYDER	730.831	2	45.9653	25451.1	24318.8	23285.8	25513.7	24642.4	916.261	3.71824	31481.4	23498.3	24439.3	18521.1	24485	4623.14	18.8815	32987	28086	29967.5	29294.9	30083.9	1806.62	6.00529	21655.8	20314	18475.8	21779.3	20556.2	1331.51	6.4774	SUBCELLULAR LOCATION: Mitochondrion inner membrane {ECO:0000269|PubMed:11302691}.
	P67778	Prohibitin	VLPSITTEILK	607.374	2	71.4585	312317	294915	324443	261865	298385	23552.5	7.89332	236304	247969	254021	270204	252124	12227.2	4.84967	346040	260161	338187	330577	318741	34260.6	10.7487	278740	302554	310638	288223	295039	12368.5	4.19216	SUBCELLULAR LOCATION: Mitochondrion inner membrane {ECO:0000269|PubMed:11302691}.
	P67984	60S ribosomal protein L22	AGNLGGGVVTIER	621.844	2	44.9694	63578.6	62007.2	60106.4	76384.7	65519.2	6392.53	9.75672	67133.6	66825.9	66164.6	65778.2	66475.6	533.555	0.802633	63571.1	60335.2	59861.6	64220.4	61997.1	1919.83	3.09665	70384.4	64928.2	66974.2	60193.3	65620	3689.88	5.62309	No information available
	P68040	Receptor of activated protein C kinase 1	DETNYGIPQR	596.783	2	36.2572	39902	41929	40135.7	49572.5	42884.8	3939.98	9.18734	50245	49286.4	51191.5	47139.2	49465.5	1502.54	3.03755	41968.2	40076.1	40566.5	40514	40781.2	711.286	1.74415	35571.4	40930.4	42894.1	43836.1	40808	3199.94	7.84145	SUBCELLULAR LOCATION: Cell membrane {ECO:0000250|UniProtKB:P63244}; Peripheral membrane protein {ECO:0000250|UniProtKB:P63244}. Cytoplasm {ECO:0000269|PubMed:20093473}. Cytoplasm, perinuclear region {ECO:0000250|UniProtKB:P63244}. Nucleus {ECO:0000269|Pub
	P68040	Receptor of activated protein C kinase 1	DVLSVAFSSDNR	655.323	2	62.804	53753.8	60624.4	62891.5	65926.8	60799.1	4481.59	7.37115	47854.5	49695.1	54921.8	59158	52907.3	4443.47	8.39859	42694	37307.9	37854.8	52229.2	42521.5	5983.93	14.0727	51424	53435.9	48038.8	58307.2	52801.5	3718.09	7.04163	SUBCELLULAR LOCATION: Cell membrane {ECO:0000250|UniProtKB:P63244}; Peripheral membrane protein {ECO:0000250|UniProtKB:P63244}. Cytoplasm {ECO:0000269|PubMed:20093473}. Cytoplasm, perinuclear region {ECO:0000250|UniProtKB:P63244}. Nucleus {ECO:0000269|Pub
	P68040	Receptor of activated protein C kinase 1	VWQVTIGTR	530.301	2	53.3395	117658	123920	123014	97264	115464	10776.9	9.33355	88818.9	87945	87801.8	90741.3	88826.7	1171.89	1.3193	95272.2	98587.3	104878	102144	100220	3624.29	3.61632	91822.4	93137.5	95809.2	95252.5	94005.4	1606.81	1.70928	SUBCELLULAR LOCATION: Cell membrane {ECO:0000250|UniProtKB:P63244}; Peripheral membrane protein {ECO:0000250|UniProtKB:P63244}. Cytoplasm {ECO:0000269|PubMed:20093473}. Cytoplasm, perinuclear region {ECO:0000250|UniProtKB:P63244}. Nucleus {ECO:0000269|Pub
	P68368	Tubulin alpha-4A chain	EIIDPVLDR	535.298	2	52.7337	133304	135149	126216	152373	136760	9611.06	7.02766	102732	107094	102695	111306	105957	3568.92	3.36827	157673	138942	142159	142538	145328	7262.98	4.99764	113207	127548	112804	124382	119485	6577.05	5.50449	SUBCELLULAR LOCATION: Cytoplasm, cytoskeleton.
	P68372	Tubulin beta-4B chain	INVYYNEATGGK	664.828	2	40.9922	20813.4	21300.5	23301.7	25406.9	22705.6	1817.06	8.0027	29259.2	28673.2	28532	25080.5	27886.2	1642.67	5.89062	22283.5	19109.6	20918.6	19850.4	20540.6	1194.2	5.81387	28644.4	22388.8	22485.5	22748.3	24066.7	2646.17	10.9951	SUBCELLULAR LOCATION: Cytoplasm, cytoskeleton.
	P70195	Proteasome subunit beta type-7	GTTAVLTEK	460.258	2	21.1819	22851.8	24265	22972.6	27768.8	24464.5	1986.47	8.11979	22141.8	20160.1	26581.8	23592	23118.9	2341.17	10.1266	22611.7	23754.9	20426.9	23945.1	22684.7	1399.71	6.17031	26449.2	21137	23560.7	23382.2	23632.3	1886.07	7.98092	SUBCELLULAR LOCATION: Cytoplasm {ECO:0000250|UniProtKB:Q99436}. Nucleus {ECO:0000250|UniProtKB:Q99436}.
	P70296	Phosphatidylethanolamine-binding protein 1	LYEQLSGK	469.253	2	28.6779	34617.6	39908.7	34400.6	42454.3	37845.3	3456.3	9.13272	59457.5	46633	57920	53616.8	54406.8	4972.65	9.13975	42473	42153.1	42713.3	38948.8	41572.1	1527.51	3.67437	57006.7	41194.6	42157	48059.2	47104.4	6292.24	13.3581	SUBCELLULAR LOCATION: Cytoplasm.
	P70296	Phosphatidylethanolamine-binding protein 1	VDYAGVTVDELGK	683.348	2	58.2203	19933.1	19857.1	15365.4	21778.8	19233.6	2362.17	12.2814	41410.4	27829	28555.5	22748.1	30135.8	6883.2	22.8406	20104.6	18483.8	24815.7	21138.5	21135.6	2325.87	11.0045	17872	20952.9	20173.6	22018.2	20254.2	1523.27	7.52076	SUBCELLULAR LOCATION: Cytoplasm.
	P70349	Histidine triad nucleotide-binding protein 1	AQVAQPGGDTIFGK	694.862	2	46.4396	119392	120324	121808	144454	126495	10404.8	8.2255	110811	115226	111582	110861	112120	1819.08	1.62244	99877.1	97255.2	91990.2	97790.1	96728.1	2905.59	3.00388	95181.4	93010.2	92482.9	87072.3	91936.7	2985.02	3.24682	SUBCELLULAR LOCATION: Cytoplasm. Nucleus.
	P70349	Histidine triad nucleotide-binding protein 1	IIFEDDR	454.23	2	37.9729	103903	99576.3	93248.5	111052	101945	6480.82	6.35718	110544	105372	108687	108526	108282	1857.83	1.71573	77133.5	84097.2	83451.4	83891.9	82143.5	2901.92	3.53275	63909.9	75911.4	59568.3	80557	69986.6	8548.45	12.2144	SUBCELLULAR LOCATION: Cytoplasm. Nucleus.
	P70372	ELAV-like protein 1	VLVDQTTGLSR	594.833	2	36.8956	17310.6	16686	15094.9	21409.9	17625.3	2329.55	13.217	12403.6	15774	12816.6	15758.3	14188.1	1584.76	11.1696	17434.2	13004.1	13790.2	13507.9	14434.1	1754.83	12.1576	14376	12913.4	11639.1	12146.3	12768.7	1032.95	8.08972	SUBCELLULAR LOCATION: Cytoplasm {ECO:0000269|PubMed:9763509}. Nucleus {ECO:0000269|PubMed:9763509}. Note=Translocates into the cytoplasm following phosphorylation by MAPKAPK2. Likewise, phosphorylation by PRKCD promotes translocation from the nucleus into
	P70441	Na(+)/H(+) exchange regulatory cofactor NHE-RF1	AVDPDSPAEASGLR	692.839	2	36.3804	21479.7	24258	24198.5	32897.9	25708.5	4299.85	16.7254	22515.9	21531.3	22642.6	21320.8	22002.7	583.083	2.65006	25814	26300.7	24896.7	25821.4	25708.2	508.321	1.97727	17135.1	19120.6	18736.3	19552.3	18636.1	913.423	4.90137	SUBCELLULAR LOCATION: Cytoplasm. Apical cell membrane. Cell projection, filopodium {ECO:0000250}. Cell projection, ruffle {ECO:0000250}. Cell projection, microvillus {ECO:0000250}. Endomembrane system {ECO:0000250}; Peripheral membrane protein {ECO:000025
	P70441	Na(+)/H(+) exchange regulatory cofactor NHE-RF1	LLVVDPETDER	643.335	2	46.8202	64446.1	65342.7	61974.3	72687.3	66112.6	3991.31	6.03715	57153.6	58039.7	54720	58164.5	57019.4	1383.62	2.42658	70638.3	68480.6	61254.1	72395.8	68192.2	4238.91	6.21613	41394.4	49615.3	48153.7	52277.5	47860.2	4015.14	8.38931	SUBCELLULAR LOCATION: Cytoplasm. Apical cell membrane. Cell projection, filopodium {ECO:0000250}. Cell projection, ruffle {ECO:0000250}. Cell projection, microvillus {ECO:0000250}. Endomembrane system {ECO:0000250}; Peripheral membrane protein {ECO:000025
	P70441	Na(+)/H(+) exchange regulatory cofactor NHE-RF1	LVEPGSPAEK	513.777	2	22.4765	33907.2	37018.4	33223.3	38983.9	35783.2	2336.81	6.53046	29814.2	29704.1	33231.9	32258.9	31252.3	1532.73	4.90437	34992.6	38039.9	35837.2	39287.3	37039.3	1709.45	4.61523	34755.2	25859.1	29825.7	29951.4	30097.9	3152.55	10.4743	SUBCELLULAR LOCATION: Cytoplasm. Apical cell membrane. Cell projection, filopodium {ECO:0000250}. Cell projection, ruffle {ECO:0000250}. Cell projection, microvillus {ECO:0000250}. Endomembrane system {ECO:0000250}; Peripheral membrane protein {ECO:000025
	P70670	Nascent polypeptide-associated complex subunit alpha, muscle-specific form	IEDLSQQAQLAAAEK	807.92	2	49.4125	16528.3	17918.3	18061.6	22944	18863	2431.05	12.8879	18147.9	20690.9	18874.8	17506.8	18805.1	1191.5	6.33603	19909.4	18442.2	16161.7	18651.4	18291.2	1351.49	7.38878	19492.4	17924.6	17505.5	15747	17667.4	1333.34	7.54689	SUBCELLULAR LOCATION: Cytoplasm {ECO:0000269|PubMed:12011100}. Nucleus {ECO:0000269|PubMed:12011100}.
	P70670	Nascent polypeptide-associated complex subunit alpha, muscle-specific form	SPASDTYIVFGEAK	742.867	2	60.695	14867.2	12685.3	15707.6	14815.4	14518.9	1116.28	7.68843	14314.2	13337	12344.2	12392.6	13097	806.548	6.15828	14822.1	14961.6	11164.7	13957.2	13726.4	1528.23	11.1335	10018.8	10125.1	10578.3	9145.47	9966.9	518.703	5.20425	SUBCELLULAR LOCATION: Cytoplasm {ECO:0000269|PubMed:12011100}. Nucleus {ECO:0000269|PubMed:12011100}.
	P70694	Estradiol 17 beta-dehydrogenase 5	DHPDFPFWDEY	734.296	2	89.2481	70905.5	79336.8	71385.9	59225.5	70213.4	7173.28	10.2164	102233	66653.4	104513	45717.1	79779.2	24740.9	31.0117	138667	121613	106152	107368	118450	13160.8	11.1108	82425.5	65769.8	51084	71056.4	67583.9	11268	16.6726	No information available
	P70694	Estradiol 17 beta-dehydrogenase 5	LSDGHFIPILGFGTYAPQEVPK	597.316	4	88.9192	3646.84	6028.89	3584.64	4472.2	4433.14	985.668	22.2341	6840.05	4373.12	6613.49	7943.18	6442.46	1296.31	20.1213	9542.3	8016.17	7902.51	8119.26	8395.06	666.783	7.94256	8308.49	5986.72	6703.96	7828.84	7207	914.068	12.6831	No information available
	P70694	Estradiol 17 beta-dehydrogenase 5	LSDGHFIPILGFGTYAPQEVPK	796.086	3	88.9028	67966.8	93881	82588.4	59727.6	76041	13157.3	17.3029	122634	110446	115098	92081	110065	11257	10.2276	151317	146485	136905	127741	140612	9062.27	6.44487	116905	96668.2	104264	87255.6	101273	10851.1	10.7147	No information available
	P70694	Estradiol 17 beta-dehydrogenase 5	VLDDLNK	408.727	2	24.0759	128307	120476	135284	138113	130545	6821.32	5.22525	156577	134345	154564	164233	152430	11046.9	7.24721	179280	191668	195034	182225	187052	6494.49	3.47203	161084	106241	152626	160463	145104	22683.4	15.6325	No information available
	P70694	Estradiol 17 beta-dehydrogenase 5	YISGSSFK	444.727	2	30.8061	35133.5	170328	161115	33782.5	100090	65714.4	65.6554	206487	199226	206135	207649	204874	3308.99	1.61513	266736	261212	268054	259358	263840	3644.97	1.38151	234333	180288	200514	212400	206884	19568.8	9.45885	No information available
	P70697	Uroporphyrinogen decarboxylase	FALPYIR	440.258	2	68.2844	23600.3	21748	30327.3	31570.3	26811.5	4211.86	15.7092	24654.5	27788.1	27740.7	28180.9	27091	1417.1	5.23088	24790.4	21928.7	18442.6	23478.4	22160	2373.27	10.7097	24224.8	27605.2	26723.5	29178.6	26933	1793.94	6.66074	SUBCELLULAR LOCATION: Cytoplasm.
	P80313	T-complex protein 1 subunit eta	ALEIIPR	406.255	2	46.5607	39703.1	36428.3	36851.7	50658.4	40910.4	5767.21	14.0972	27724.2	30065.3	26430.6	32929.2	29287.3	2473.51	8.44565	49096.4	46437.2	52341	47756.1	48907.7	2193.89	4.48577	50151	38905.1	43328.7	44066	44112.7	4006.15	9.08162	SUBCELLULAR LOCATION: Cytoplasm.
	P80313	T-complex protein 1 subunit eta	TATQLAVNK	473.272	2	19.4908	13540.9	12991.4	14665.8	16520.5	14429.6	1349.64	9.35325	11722.9	11597.5	14579.2	12660.8	12640.1	1192.57	9.4348	17840.4	16883.4	18586	18403.6	17928.4	662.97	3.69788	16781.8	15612.2	18931.4	16966.6	17073	1192.02	6.9819	SUBCELLULAR LOCATION: Cytoplasm.
	P80314	T-complex protein 1 subunit beta	EALLSSAVDHGSDEAR	552.932	3	41.3365	11146.2	11535.9	11785.4	15236.4	12426	1638.53	13.1863	10639.8	10376.8	9386.12	9600.49	10000.8	521.476	5.21435	15109.2	13651.3	14668.2	14263.2	14423	536.674	3.72096	10396.2	12760.1	13982.2	12655.3	12448.4	1294.61	10.3998	SUBCELLULAR LOCATION: Cytoplasm {ECO:0000250|UniProtKB:P78371}.
	P80314	T-complex protein 1 subunit beta	GATQQILDEAER	665.833	2	48.4748	29533.6	27029.3	31252.4	36319.3	31033.7	3401.15	10.9595	24553.7	25793.5	24788.6	25287.9	25105.9	477.358	1.90137	39778.9	33755.8	36311.5	33891.8	35934.5	2441.36	6.7939	29345.8	31488.4	35183.8	31523.9	31885.5	2098.65	6.58183	SUBCELLULAR LOCATION: Cytoplasm {ECO:0000250|UniProtKB:P78371}.
	P80314	T-complex protein 1 subunit beta	LALVTGGEIASTFDHPELVK	699.712	3	81.9793	21473.6	24792.2	17127.8	15003.4	19599.2	3798.34	19.38	13498.3	20869.5	15558.7	18773	17174.9	2843.13	16.554	22763.9	23269.4	23568.7	23628.6	23307.6	342.159	1.46801	26556	29054.1	26505.5	21708.6	25956.1	2659.89	10.2477	SUBCELLULAR LOCATION: Cytoplasm {ECO:0000250|UniProtKB:P78371}.
	P80314	T-complex protein 1 subunit beta	LAVEAVLR	435.774	2	50.0547	30279	27993.4	35191.9	37448.5	32728.2	3767.22	11.5106	25432.9	25602	28474.8	37409.9	29229.9	4874.99	16.6781	30283.7	19126.8	40719.3	42049.8	33044.9	9237.46	27.9543	35762.1	43586.2	46852.4	40041.2	41560.5	4124.24	9.92346	SUBCELLULAR LOCATION: Cytoplasm {ECO:0000250|UniProtKB:P78371}.
	P80315	T-complex protein 1 subunit delta	FSNISAAK	419.227	2	21.0543	11861.7	14531.6	14742.7	16184.2	14330.1	1560.56	10.8901	10891.2	10978.6	11789.6	12096.2	11438.9	516.461	4.51494	14744.3	18131.5	15060.4	18338.3	16568.6	1671.61	10.089	17824.6	12751.8	16316.4	17124	16004.2	1952.12	12.1975	SUBCELLULAR LOCATION: Cytoplasm {ECO:0000269|PubMed:23807208}. Melanosome {ECO:0000250|UniProtKB:P50991}. Cytoplasm, cytoskeleton, microtubule organizing center, centrosome {ECO:0000269|PubMed:23807208}. Cytoplasm, cytoskeleton, cilium basal body {ECO:000
	P80315	T-complex protein 1 subunit delta	GIHPTIISESFQK	486.265	3	50.7711	17744	17191.8	18257.9	21454.7	18662.1	1655.82	8.87267	15021.1	15624.6	15625.7	15452.2	15430.9	246.887	1.59995	20719.5	22563.4	21857.5	19925.9	21266.6	1015.81	4.77656	25684.1	21417.8	23399.7	21865.9	23091.9	1667.33	7.22042	SUBCELLULAR LOCATION: Cytoplasm {ECO:0000269|PubMed:23807208}. Melanosome {ECO:0000250|UniProtKB:P50991}. Cytoplasm, cytoskeleton, microtubule organizing center, centrosome {ECO:0000269|PubMed:23807208}. Cytoplasm, cytoskeleton, cilium basal body {ECO:000
	P80315	T-complex protein 1 subunit delta	IDDVVNTR	466.246	2	24.7028	11249.1	14333.8	13252	11865.7	12675.2	1201.31	9.47769	10081.6	11771.5	8735.55	13476.1	11016.2	1781.61	16.1726	14975.9	15056.6	14484.7	15323.8	14960.3	303.229	2.0269	15919.1	14148.5	13097.9	14836.8	14500.6	1026.74	7.08067	SUBCELLULAR LOCATION: Cytoplasm {ECO:0000269|PubMed:23807208}. Melanosome {ECO:0000250|UniProtKB:P50991}. Cytoplasm, cytoskeleton, microtubule organizing center, centrosome {ECO:0000269|PubMed:23807208}. Cytoplasm, cytoskeleton, cilium basal body {ECO:000
	P80315	T-complex protein 1 subunit delta	LVIEEAER	479.764	2	33.5095	36472.4	35897.8	34889.3	37326.3	36146.5	886.047	2.45127	30269.6	30911.3	31502.1	36117.7	32200.2	2303.4	7.15339	44409.2	46047.3	43823.1	46027.6	45076.8	982.783	2.18024	45432.2	43801.9	43302	44890.3	44356.6	845.805	1.90683	SUBCELLULAR LOCATION: Cytoplasm {ECO:0000269|PubMed:23807208}. Melanosome {ECO:0000250|UniProtKB:P50991}. Cytoplasm, cytoskeleton, microtubule organizing center, centrosome {ECO:0000269|PubMed:23807208}. Cytoplasm, cytoskeleton, cilium basal body {ECO:000
	P80315	T-complex protein 1 subunit delta	SGAPTAGPGSR	479.241	2	11.6387	15087	14817.1	14062.9	15037.7	14751.2	410.19	2.78073	11479.1	11751.7	14094.4	13274.3	12649.9	1078.67	8.52713	18187.3	18178.3	17606.8	18347.1	18079.9	281.272	1.55571	19364.6	14692.1	16895.1	16076	16757	1698.99	10.139	SUBCELLULAR LOCATION: Cytoplasm {ECO:0000269|PubMed:23807208}. Melanosome {ECO:0000250|UniProtKB:P50991}. Cytoplasm, cytoskeleton, microtubule organizing center, centrosome {ECO:0000269|PubMed:23807208}. Cytoplasm, cytoskeleton, cilium basal body {ECO:000
	P80315	T-complex protein 1 subunit delta	VIDPATATSVDLR	679.37	2	52.3066	24040.2	27799.8	24433.1	31692.8	26991.5	3082.63	11.4208	21050.8	22324	21524.6	19944.2	21210.9	861.322	4.06076	30576.7	28898.6	28172.5	29895.3	29385.8	920.234	3.13156	25981.9	30554.9	29178.1	28248.8	28490.9	1664.79	5.84322	SUBCELLULAR LOCATION: Cytoplasm {ECO:0000269|PubMed:23807208}. Melanosome {ECO:0000250|UniProtKB:P50991}. Cytoplasm, cytoskeleton, microtubule organizing center, centrosome {ECO:0000269|PubMed:23807208}. Cytoplasm, cytoskeleton, cilium basal body {ECO:000
	P80316	T-complex protein 1 subunit epsilon	LGFAGVVQEISFGTTK	827.446	2	90.0135	25511	12027.6	20823.7	2148.99	15127.8	8920.68	58.9687	11570.7	11007.5	9863.45	11099.9	10885.4	627.475	5.76438	10377.9	23545.9	18633.6	20816.5	18343.5	4917.21	26.8063	27732.6	18312.9	30219.3	27352.6	25904.3	4519.11	17.4454	SUBCELLULAR LOCATION: Cytoplasm {ECO:0000250}. Cytoplasm, cytoskeleton, microtubule organizing center, centrosome {ECO:0000250}.
	P80317	T-complex protein 1 subunit zeta	ALQFLEQVK	538.311	2	61.2631	20785.5	19594.4	19609.1	26388.4	21594.4	2809.74	13.0115	17955.4	19022.2	19352.5	20259.8	19147.5	824.055	4.30372	26788.2	25626.8	27773.4	25144.3	26333.2	1023.95	3.88843	30753.5	23742.9	24320.9	23808.4	25656.4	2951.3	11.5032	SUBCELLULAR LOCATION: Cytoplasm.
	P80317	T-complex protein 1 subunit zeta	GIDPFSLDALAK	623.838	2	81.0697	26914.8	24628.4	24352.3	24024.6	24980	1137.3	4.55285	19292.6	22353.3	15443.9	18688.3	18944.5	2452.61	12.9463	31276	33713.1	29644.7	25435.3	30017.3	3015.66	10.0464	30209	24299.3	32620.2	29260	29097.1	3028.79	10.4093	SUBCELLULAR LOCATION: Cytoplasm.
	P80317	T-complex protein 1 subunit zeta	IITEGFEAAK	539.793	2	40.6082	30672	33146.9	32916.8	44869.7	35401.3	5551.37	15.6812	21227.9	24660.2	24678.6	29078	24911.2	2785.92	11.1834	41476.7	42848.4	41254.4	39908.3	41372	1042.44	2.51968	42275.3	35711.6	40140.6	36664.9	38698.1	2642.47	6.82842	SUBCELLULAR LOCATION: Cytoplasm.
	P80317	T-complex protein 1 subunit zeta	SETDTSLIR	511.262	2	29.617	32494.7	29677.1	28351.1	37084.1	31901.7	3345.29	10.4862	27210.3	22402.4	27126.3	27244.4	25995.9	2075.13	7.98254	33335.5	38236.6	34399.6	24003.8	32493.9	5229.76	16.0946	36568.6	30401.5	33918.8	33723.2	33653	2187.92	6.50142	SUBCELLULAR LOCATION: Cytoplasm.
	P80318	T-complex protein 1 subunit gamma	AVAQALEVIPR	583.848	2	57.6133	35556.8	35357.1	37498.5	43647.5	38015	3357.78	8.83279	26572.9	27024.7	27084.6	28654.3	27334.1	787.45	2.88083	44351.7	45105.8	40991.4	42277.2	43181.5	1634.53	3.78525	37610.9	39425	39899.4	37227.2	38540.7	1142.14	2.96346	SUBCELLULAR LOCATION: Cytoplasm.
	P80318	T-complex protein 1 subunit gamma	ELGIWEPLAVK	627.858	2	78.7408	25512.7	29327.8	22090.9	23909.6	25210.3	2667.76	10.5821	20017.5	21615.2	20237.2	19050.5	20230.1	915.885	4.52734	31623.6	32055.6	27429.5	30991.7	30525.1	1826.86	5.98479	29363.1	29566	28408.5	28523	28965.2	506.134	1.74739	SUBCELLULAR LOCATION: Cytoplasm.
	P84084	ADP-ribosylation factor 5	VQESADELQK	573.786	2	21.0123	11371.7	13057	11129.1	13938.4	12374.1	1169.21	9.44891	10852.1	8309.79	10732.8	11148.1	10260.7	1136.47	11.0759	13035.6	11466.9	11576.2	13309.7	12347.1	832.14	6.73956	10686.8	9929.97	11113	11251.9	10745.4	514.778	4.79069	SUBCELLULAR LOCATION: Golgi apparatus. Cytoplasm, perinuclear region {ECO:0000250}. Membrane {ECO:0000250|UniProtKB:P84085}; Lipid-anchor {ECO:0000250|UniProtKB:P84085}.
	P84104	Serine/arginine-rich splicing factor 3	AFGYYGPLR	522.269	2	56.064	52649.2	50235	53076.3	41745.2	49426.4	4565.15	9.23625	46795.1	43739.8	39030.4	38588.3	42038.4	3408.52	8.10811	41856.6	41914.1	41075.7	43571.2	42104.4	909.295	2.15962	39260.6	28900	29879.2	36382.3	33605.5	4350.8	12.9467	SUBCELLULAR LOCATION: Nucleus {ECO:0000250|UniProtKB:P84103}. Nucleus speckle {ECO:0000250|UniProtKB:P84103}. Cytoplasm {ECO:0000250|UniProtKB:P84103}. Note=Recruited to nuclear speckles following interaction with YTHDC1. {ECO:0000250|UniProtKB:P84103}.
	P97328	Ketohexokinase	TIILYDTNLPDVSAK	831.951	2	71.4587	46099	43651.4	43784.8	41105	43660.1	1767.24	4.04772	71706	67567.1	71844.4	67213.2	69582.7	2196.63	3.15686	56473.3	41512	57274.3	58400	53414.9	6906.11	12.9292	117203	107850	108908	100212	108543	6021.05	5.54714	No information available
	P97351	40S ribosomal protein S3a	LITEDVQGK	501.777	2	27.2893	75586.8	82368.5	79455.7	85671.9	80770.7	3714.07	4.59829	75917.9	67463.8	75672.9	74011.5	73266.5	3429.53	4.68089	73415.5	80311.9	78205.8	76397.7	77082.7	2530.14	3.28237	75412.2	67635.2	72386	73227.4	72165.2	2839.04	3.93409	SUBCELLULAR LOCATION: Cytoplasm {ECO:0000255|HAMAP-Rule:MF_03122, ECO:0000269|PubMed:10713066}. Nucleus {ECO:0000255|HAMAP-Rule:MF_03122, ECO:0000269|PubMed:10713066}. Note=Localized in cytoplasmic mRNP granules containing untranslated mRNAs. {ECO:0000255
	P97364	Selenide, water dikinase 2	NEVSFVIHNLPIIAK	565.326	3	87.8251	7656.2	10057.5	8998.11	3948.13	7664.98	2308.48	30.1173	7987.66	9526.28	9012.87	10973.4	9375.05	1076.29	11.4804	10524.1	8746.41	11548.9	11277.4	10524.2	1092.92	10.3848	13638.1	13639.8	11286.7	16267.6	13708.1	1762.38	12.8565	No information available
	P97364	Selenide, water dikinase 2	VPQETLLK	464.279	2	35.9185	28888.4	25528.1	26668.5	31256.9	28085.5	2193.76	7.81099	25856.9	24680.8	24359.4	24636.8	24883.5	575.333	2.31211	36838.5	35432.2	34544.4	35109.7	35481.2	845.606	2.38325	35251.7	32983	31977.7	35157.7	33842.5	1408.16	4.16092	No information available
	P97371	Proteasome activator complex subunit 1	APLDIPVPDPVK	630.864	2	67.0779	73283.1	63907.8	83839.5	98625.9	79914.1	12900.7	16.1432	72148.1	92066.6	91159.6	87433.1	85701.8	8015.6	9.35289	50010.5	52564.8	46592.6	45361.1	48632.3	2838.35	5.83636	72416.6	69448.7	63297.4	62155.1	66829.5	4254.45	6.36614	No information available
	P97372	Proteasome activator complex subunit 2	VEAFQTTISK	562.303	2	38.79	32190.5	36773.5	34776.7	37602.6	35335.8	2086.33	5.90428	38913.8	35789.1	35039.9	36715.8	36614.6	1454.12	3.97141	27973.1	27477.2	29030.9	27102.5	27895.9	724.409	2.59683	28292.4	30450.3	29371.1	29670.3	29446	773.827	2.62795	No information available
	P97429	Annexin A4	VLVSLSAAGR	486.795	2	44.3274	16092.4	15371.1	11102.4	20520.2	15771.5	3339.68	21.1754	19406.5	27016.9	20033.7	22635.7	22273.2	2994.5	13.4444	8550.39	7895.63	8919.56	6392.51	7939.52	965.503	12.1607	11238.7	9888.65	8054.47	9977.17	9789.76	1135.3	11.5969	No information available
	P97494	Glutamate--cysteine ligase catalytic subunit	DPLTLFEEK	546.285	2	69.4184	12969.7	13925.7	12386.1	17667.2	14237.2	2055.16	14.4352	13032.5	14137.7	12406.7	14693.3	13567.5	898.052	6.61912	12640.3	14391	15545.4	11696	13568.1	1496.04	11.0261	7469.88	12129	14960.6	10611.2	11292.6	2703.29	23.9385	No information available
	P97494	Glutamate--cysteine ligase catalytic subunit	LDFLIPLSK	523.318	2	81.1817	24848	25659.4	21376.3	30609.3	25623.3	3297.73	12.8701	28153.3	27335.9	30167.6	25656.6	27828.4	1623.01	5.83223	19074.5	27334.9	24048.4	25584.9	24010.7	3077.96	12.8191	21832.4	27140.5	28246.6	22503.6	24930.8	2800.37	11.2326	No information available
	P97494	Glutamate--cysteine ligase catalytic subunit	SLFFPDEAINK	640.83	2	68.1011	15185	17517.4	15737.9	20354.3	17198.7	2015.47	11.7187	18930.8	18058.2	17333.3	16139.2	17615.4	1022.88	5.80676	20902.9	19891.2	18937	17859.8	19397.7	1127.67	5.81341	16883	17121.6	18372.7	16655.4	17258.2	664.237	3.84883	No information available
	P97494	Glutamate--cysteine ligase catalytic subunit	VVINVPIFK	514.829	2	72.908	37609.4	37343.3	41515.9	49016.9	41371.4	4713.06	11.3921	36830.4	36663.4	40590.8	44067	39537.9	3050.22	7.71467	37125.5	34039.5	39915.5	41172.9	38063.3	2746.39	7.21533	41174.5	41074.7	40917.7	38806.4	40493.3	978.225	2.41577	No information available
	P97742	Carnitine O-palmitoyltransferase 1, liver isoform	LAALTAADR	451.259	2	30.0661	30119	27606.4	30180.2	34931.9	30709.4	2649.84	8.62878	26615.3	24720.6	28989.6	25525.8	26462.8	1606.34	6.07019	38197.9	36188.6	33840.7	37312.7	36385	1632.4	4.48647	26446.5	23324.6	31974.7	26771	27129.2	3104.35	11.4428	SUBCELLULAR LOCATION: Mitochondrion outer membrane; Multi-pass membrane protein.
	P97742	Carnitine O-palmitoyltransferase 1, liver isoform	YLAVDSPFLK	576.819	2	66.8633	19989	14470	17126.7	20352.6	17984.6	2382.94	13.2499	23171.9	20399.9	17902.6	20019.1	20373.4	1875	9.20319	27450.1	23461.9	23181.4	22083.1	24044.1	2032.82	8.45456	17471.2	26332.9	27231.2	24985.8	24005.3	3856.18	16.0639	SUBCELLULAR LOCATION: Mitochondrion outer membrane; Multi-pass membrane protein.
	P97807	Fumarate hydratase, mitochondrial	AADEVAEGK	445.217	2	9.46779	15242.3	18684.1	23345.2	22681.9	19988.4	3269.16	16.3553	11207.3	16501.4	19692.5	13092.9	15123.5	3249.42	21.4858	18537.9	13694	19384.1	17315.8	17232.9	2171.47	12.6007	17275.2	13720.9	14691.5	14725.9	15103.4	1317.22	8.72137	SUBCELLULAR LOCATION: Isoform Mitochondrial: Mitochondrion.; SUBCELLULAR LOCATION: Isoform Cytoplasmic: Cytoplasm.
	P97807	Fumarate hydratase, mitochondrial	IYELAAGGTAVGTGLNTR	588.648	3	57.792	19060.1	21732.8	19715.2	21606	20528.5	1165.01	5.67508	20272.2	17947.7	18795.9	18516.9	18883.2	858.22	4.54489	19729.3	22172.1	24749.4	13590.9	20060.4	4135.51	20.6153	19556	18037.9	16910.7	18253.3	18189.5	939.377	5.1644	SUBCELLULAR LOCATION: Isoform Mitochondrial: Mitochondrion.; SUBCELLULAR LOCATION: Isoform Cytoplasmic: Cytoplasm.
	P97807	Fumarate hydratase, mitochondrial	IYELAAGGTAVGTGLNTR	882.468	2	57.7442	38703.4	38188.3	41198.5	43423.7	40378.4	2094.55	5.18731	43734.2	40094.5	35379.7	35697.5	38726.5	3439.64	8.88187	41792.6	38334.2	37615.5	38431.8	39043.5	1618.17	4.14453	31301.5	38841.3	34803	33492.3	34609.5	2744.84	7.93089	SUBCELLULAR LOCATION: Isoform Mitochondrial: Mitochondrion.; SUBCELLULAR LOCATION: Isoform Cytoplasmic: Cytoplasm.
	P97807	Fumarate hydratase, mitochondrial	VAALTGLPFVTAPNK	500.292	3	75.8142	19233.9	17502	16720.1	26537.8	19998.4	3883.53	19.4192	17915.7	15833.6	18620.3	16783	17288.2	1065.29	6.16197	16073.6	19041.5	21051.5	20600	19191.7	1948.55	10.1531	15916.4	19664.9	21316.4	19011.6	18977.3	1956.69	10.3107	SUBCELLULAR LOCATION: Isoform Mitochondrial: Mitochondrion.; SUBCELLULAR LOCATION: Isoform Cytoplasmic: Cytoplasm.
	P97807	Fumarate hydratase, mitochondrial	VAALTGLPFVTAPNK	749.935	2	75.7789	82814.4	87139.5	84071.1	102421	89111.5	7843.67	8.80208	78393.7	77932.2	79404.4	75657.2	77846.9	1371.77	1.76214	89466.3	94499	81054.7	81263.4	86570.9	5697.27	6.58105	79397.9	86420.7	84688.7	78401.4	82227.2	3401.69	4.13694	SUBCELLULAR LOCATION: Isoform Mitochondrial: Mitochondrion.; SUBCELLULAR LOCATION: Isoform Cytoplasmic: Cytoplasm.
	P97807	Fumarate hydratase, mitochondrial	VEFDTFGELK	592.795	2	65.1581	89287.2	89020.8	90555.8	92656.5	90380.1	1436.56	1.58946	84648.4	83296.9	82701.5	82717	83340.9	792.071	0.950398	98635.7	97224.7	81275.7	90491.6	91906.9	6866.26	7.47089	76345.6	78788.6	90290.3	79085.6	81127.5	5395.92	6.65116	SUBCELLULAR LOCATION: Isoform Mitochondrial: Mitochondrion.; SUBCELLULAR LOCATION: Isoform Cytoplasmic: Cytoplasm.
	P97807	Fumarate hydratase, mitochondrial	VLLPGLQK	434.287	2	50.3411	172660	172057	182969	208865	184138	14920.8	8.10308	153399	156701	141393	162782	153569	7793.79	5.07512	183840	161266	182578	170269	174488	9294.12	5.3265	160525	160819	181768	160579	165923	9148.71	5.51384	SUBCELLULAR LOCATION: Isoform Mitochondrial: Mitochondrion.; SUBCELLULAR LOCATION: Isoform Cytoplasmic: Cytoplasm.
	P97807	Fumarate hydratase, mitochondrial	YYGAQTVR	479.243	2	24.1598	58131.4	56848.2	50361.6	63967	57327.1	4834.31	8.43285	66211.1	50887.8	60999.2	52806.3	57726.1	6198.28	10.7374	58153.7	57279.8	64476	58238.9	59537.1	2876.09	4.83075	53259.4	41744.4	54347.3	54241.4	50898.1	5301.89	10.4167	SUBCELLULAR LOCATION: Isoform Mitochondrial: Mitochondrion.; SUBCELLULAR LOCATION: Isoform Cytoplasmic: Cytoplasm.
	P97823	Acyl-protein thioesterase 1	ALINPANVTFK	594.343	2	61.4679	49402.4	49200.5	49428.8	55088.8	50780.1	2489.16	4.90184	48367.4	48317	47330.8	52239.4	49063.7	1879.54	3.83082	65885.3	61291.7	58122.7	60046	61336.4	2858.63	4.66058	56155.4	53416.5	54474.7	53946.1	54498.2	1027.38	1.88516	SUBCELLULAR LOCATION: Cytoplasm {ECO:0000250}.
	P97872	Dimethylaniline monooxygenase [N-oxide-forming] 5	ALSQHPTVNDDLPNR	559.617	3	35.8616	42237	44493.2	45663.2	53590.8	46496.1	4277.29	9.19925	61298.5	54699.1	56268.8	54421.4	56672	2762.45	4.87445	29792.5	28869	33053.5	28953.1	30167	1705.19	5.65248	29924.9	35902.8	42064.9	37124.3	36254.2	4321.61	11.9203	SUBCELLULAR LOCATION: Microsome membrane. Endoplasmic reticulum membrane {ECO:0000250}.
	P97872	Dimethylaniline monooxygenase [N-oxide-forming] 5	FQEAPEEGR	531.746	2	21.4504	196924	195470	200670	208903	200492	5213.44	2.60033	179073	177206	199069	178487	183459	9037.87	4.92638	139049	142312	142612	142836	141702	1543.3	1.08911	119464	109727	129563	115232	118497	7262.27	6.12867	SUBCELLULAR LOCATION: Microsome membrane. Endoplasmic reticulum membrane {ECO:0000250}.
	P97872	Dimethylaniline monooxygenase [N-oxide-forming] 5	HGYPIDLLLSSR	457.586	3	74.2359	71762.8	57590.2	57633.9	48358.9	58836.4	8364.63	14.2167	108358	66723.1	86363	57237.6	79670.4	19612.7	24.6173	42057.7	31835.6	51428.4	41866.9	41797.1	6929.42	16.5787	45506.4	39307.7	45646.5	45799.9	44065.1	2748.65	6.2377	SUBCELLULAR LOCATION: Microsome membrane. Endoplasmic reticulum membrane {ECO:0000250}.
	P97872	Dimethylaniline monooxygenase [N-oxide-forming] 5	SGDIGGLWR	480.749	2	52.4574	241750	249549	234485	244360	242536	5430.27	2.23895	206210	199333	211955	200722	204555	4986.28	2.43762	167461	145012	159076	152870	156105	8235.89	5.27588	132557	131788	149009	149082	140609	8441.22	6.00334	SUBCELLULAR LOCATION: Microsome membrane. Endoplasmic reticulum membrane {ECO:0000250}.
	P99027	60S acidic ribosomal protein P2	NIEDVIAQGVGK	414.894	3	64.8147	11868.8	12685.9	9091.23	14921	12141.7	2085.71	17.178	13683.5	7863.66	13481.3	15664.7	12673.3	2904.93	22.9217	9855.45	9705.88	12961.9	9144.87	10417	1492.99	14.3322	18893.2	10853.5	16418.6	13028.2	14798.4	3085.77	20.8521	No information available
	P99027	60S acidic ribosomal protein P2	NIEDVIAQGVGK	621.838	2	64.7871	159451	149059	169842	187998	166588	14380.5	8.63237	180322	187020	189871	182196	184852	3790.33	2.05046	148168	125056	140515	136580	137580	8345	6.06558	211782	192501	191447	180958	194172	11123.8	5.72884	No information available
	P99029	Peroxiredoxin-5, mitochondrial	LLADPTGAFGK	545.3	2	51.1142	311403	320585	320552	363322	328965	20185.4	6.13604	305016	300856	289450	312426	301937	8315.52	2.75406	336316	318621	305257	301497	315423	13638.3	4.32381	267796	268983	264433	261634	265712	2885.77	1.08605	SUBCELLULAR LOCATION: Isoform Mitochondrial: Mitochondrion {ECO:0000250|UniProtKB:P30044}.; SUBCELLULAR LOCATION: Isoform Cytoplasmic+peroxisomal: Cytoplasm {ECO:0000250|UniProtKB:P30044}. Peroxisome matrix {ECO:0000250|UniProtKB:P30044}.
	P99029	Peroxiredoxin-5, mitochondrial	THLPGFVEQAGALK	489.937	3	56.8985	149157	151240	151725	160254	153094	4244.81	2.77269	138574	149360	143051	138113	142275	4522.81	3.17893	139320	134849	134389	134914	135868	2003.29	1.47444	145141	128191	127267	124884	131371	8041.41	6.12116	SUBCELLULAR LOCATION: Isoform Mitochondrial: Mitochondrion {ECO:0000250|UniProtKB:P30044}.; SUBCELLULAR LOCATION: Isoform Cytoplasmic+peroxisomal: Cytoplasm {ECO:0000250|UniProtKB:P30044}. Peroxisome matrix {ECO:0000250|UniProtKB:P30044}.
	P99029	Peroxiredoxin-5, mitochondrial	THLPGFVEQAGALK	734.401	2	56.8904	74785.6	81931	77061.4	101924	83925.5	10707.3	12.7581	86758.5	85635.2	79548.8	84018.7	83990.3	2742.98	3.26583	54047.8	73605.2	64559.5	75373.1	66896.4	8476.58	12.6712	73616.3	85739.5	77999.3	74884.8	78060	4711.88	6.03623	SUBCELLULAR LOCATION: Isoform Mitochondrial: Mitochondrion {ECO:0000250|UniProtKB:P30044}.; SUBCELLULAR LOCATION: Isoform Cytoplasmic+peroxisomal: Cytoplasm {ECO:0000250|UniProtKB:P30044}. Peroxisome matrix {ECO:0000250|UniProtKB:P30044}.
	Q00519	Xanthine dehydrogenase/oxidase	IPAFGSIPIEFR	673.877	2	86.0155	37583.2	35594.1	38321.7	35310	36702.2	1281.15	3.49065	32358.6	34481.2	31536.3	32623.2	32749.8	1076.97	3.28847	25065.7	25734.3	22617.1	24264.4	24420.4	1163.94	4.76625	22511.9	22004.6	22853.7	19921.8	21823	1138.45	5.21675	SUBCELLULAR LOCATION: Cytoplasm {ECO:0000250}. Peroxisome {ECO:0000250}. Secreted {ECO:0000250}.
	Q00519	Xanthine dehydrogenase/oxidase	LDPTFASATLLFQK	776.424	2	87.4266	13107.9	19079.4	17266.2	18532.5	16996.5	2339.45	13.7643	18465.6	19793.9	15270.1	17199.1	17682.2	1667.7	9.43151	10461.1	10884.8	8966.85	8899.15	9802.96	883.091	9.00841	8213.82	11306	9510.76	10606.3	9909.21	1169.4	11.8012	SUBCELLULAR LOCATION: Cytoplasm {ECO:0000250}. Peroxisome {ECO:0000250}. Secreted {ECO:0000250}.
	Q00519	Xanthine dehydrogenase/oxidase	LEGFTLPR	466.764	2	58.5421	55817.9	50936.9	56849.9	68534.5	58034.8	6460.34	11.1318	54335.8	55866.5	53815.3	62036.3	56513.5	3276.52	5.79777	31964.9	33834.3	33491.5	37297.5	34147	1950.32	5.71154	40017.3	35511.2	34667.3	36528.9	36681.2	2035.77	5.54991	SUBCELLULAR LOCATION: Cytoplasm {ECO:0000250}. Peroxisome {ECO:0000250}. Secreted {ECO:0000250}.
	Q00623	Apolipoprotein A-I	TQVQSVIDK	509.282	2	27.342	20960.3	23370.7	20608.4	27608.3	23136.9	2791.89	12.0668	37902.6	31302.4	37573.6	39992.4	36692.7	3247.41	8.85028	9213.37	9179.07	10803.7	9821.33	9754.38	657.515	6.74071	24107.2	20091.9	23186.2	21489.1	22218.6	1545.82	6.95734	SUBCELLULAR LOCATION: Secreted.
	Q00623	Apolipoprotein A-I	VAPLGAELQESAR	670.862	2	47.6839	39650.1	41863.3	40112.8	50961.3	43146.9	4586.56	10.6301	65215.2	71194.8	66818.6	71159.8	68597.1	2641.78	3.85115	18576.1	20942.8	19441.4	19401.8	19590.5	853.755	4.358	39450	38003.3	40112.6	36668.1	38558.5	1331.54	3.4533	SUBCELLULAR LOCATION: Secreted.
	Q01149	Collagen alpha-2(I) chain	GEAGAAGPSGPAGPR	626.307	2	19.1761	15378.6	14143.6	15985.9	20384.4	16473.1	2353.71	14.2882	8224.28	17271.4	12051.3	8822.75	11592.4	3587.36	30.9457	11364.7	12665.1	11228.4	10843.9	11525.5	685.106	5.94425	7638.64	3793.26	4969.76	5306.71	5427.09	1394.99	25.7042	SUBCELLULAR LOCATION: Secreted, extracellular space, extracellular matrix {ECO:0000255|PROSITE-ProRule:PRU00793}.
	Q01149	Collagen alpha-2(I) chain	GPAGPSGPVGK	462.251	2	15.8166	37284.8	34601.6	39414.4	35560.5	36715.3	1831.05	4.98715	19549.4	35895.3	27746.4	20706.9	25974.5	6530.51	25.142	27801.1	30634.2	26834.5	25136.7	27601.6	1993.77	7.22336	16636	11227.7	10092.3	12275.7	12557.9	2477.85	19.7314	SUBCELLULAR LOCATION: Secreted, extracellular space, extracellular matrix {ECO:0000255|PROSITE-ProRule:PRU00793}.
	Q01149	Collagen alpha-2(I) chain	GPSGPQGIR	434.735	2	18.0538	28182	25836.2	27420.8	36963.1	29600.5	4334.2	14.6423	17246.2	35766.5	27363.5	22438.9	25703.8	6822.82	26.544	18318.7	21287.2	13868.9	20361.3	18459	2859.43	15.4907	11166.1	10816.1	12247.3	12395.6	11656.3	678.626	5.82197	SUBCELLULAR LOCATION: Secreted, extracellular space, extracellular matrix {ECO:0000255|PROSITE-ProRule:PRU00793}.
	Q01149	Collagen alpha-2(I) chain	GVVGPQGAR	420.738	2	15.0948	69877.7	73975.1	80650.8	82287.5	76697.8	5019.92	6.54506	31327.8	60626.1	46145.4	42646.2	45186.4	10462	23.153	50767.5	60356	47052.9	56224.1	53600.1	5084.71	9.48637	33101.5	20553.2	26290.8	25998.7	26486.1	4450.8	16.8043	SUBCELLULAR LOCATION: Secreted, extracellular space, extracellular matrix {ECO:0000255|PROSITE-ProRule:PRU00793}.
	Q01149	Collagen alpha-2(I) chain	SGQPGPVGPAGVR	589.817	2	27.5873	80966	81583.2	85470.8	110252	89568	12066.1	13.4715	38504.8	79702.5	52165.4	45872.3	54061.3	15573.5	28.8071	55967.3	64180.1	54786.9	58335.5	58317.5	3617.98	6.20394	31712	19767.4	22387.7	21865	23933	4597.01	19.2078	SUBCELLULAR LOCATION: Secreted, extracellular space, extracellular matrix {ECO:0000255|PROSITE-ProRule:PRU00793}.
	Q01279	Epidermal growth factor receptor	IPLENLQIIR	604.872	2	69.9742	14203.5	12557.4	13970.5	15208.6	13985	946.465	6.76772	12584.1	9863.65	10676.5	13061.5	11546.4	1319.15	11.4248	20968.1	17001.3	19486.2	21310.8	19691.6	1697.86	8.62224	14921.9	20914.4	21518	18904.6	19064.7	2580.15	13.5337	SUBCELLULAR LOCATION: Cell membrane; Single-pass type I membrane protein. Endoplasmic reticulum membrane {ECO:0000250}; Single-pass type I membrane protein {ECO:0000250}. Golgi apparatus membrane {ECO:0000250}; Single-pass type I membrane protein {ECO:000
	Q01279	Epidermal growth factor receptor	YLVIQGDER	546.788	2	38.7724	8717.69	9824.78	8775.05	9952.1	9317.41	573.164	6.15154	6250.16	8327.51	5647.85	8396.34	7155.47	1225.35	17.1247	16383.4	15665.7	13851.2	15164	15266.1	924.706	6.05725	12549.1	12516.5	12016.8	14197.1	12819.9	822.659	6.41705	SUBCELLULAR LOCATION: Cell membrane; Single-pass type I membrane protein. Endoplasmic reticulum membrane {ECO:0000250}; Single-pass type I membrane protein {ECO:0000250}. Golgi apparatus membrane {ECO:0000250}; Single-pass type I membrane protein {ECO:000
	Q01405	Protein transport protein Sec23A	AETEEGPDVLR	608.296	2	33.7074	16544.9	20524.4	19507.9	20954.5	19382.9	1720.66	8.87721	18538.5	13335.9	18005.9	16435.5	16579	2025.73	12.2187	17728.8	18137.8	15647.1	16820.1	17083.4	956.616	5.59967	11596.6	15207.6	12851.9	14011.7	13417	1341	9.99481	SUBCELLULAR LOCATION: Cytoplasmic vesicle, COPII-coated vesicle membrane {ECO:0000250|UniProtKB:Q15436}; Peripheral membrane protein {ECO:0000250|UniProtKB:Q15436}; Cytoplasmic side {ECO:0000250|UniProtKB:Q15436}. Endoplasmic reticulum membrane {ECO:00002
	Q01405	Protein transport protein Sec23A	FLQPVQK	430.255	2	27.6566	26762.7	27769.2	28220.3	31085.3	28459.4	1605.31	5.64071	19323.2	22614.5	22037.8	25479.1	22363.7	2186.28	9.77603	21525	26851.8	23419.8	25914.8	24427.9	2093.38	8.56964	20684	19219.9	20600.4	22371.6	20719	1117.32	5.39273	SUBCELLULAR LOCATION: Cytoplasmic vesicle, COPII-coated vesicle membrane {ECO:0000250|UniProtKB:Q15436}; Peripheral membrane protein {ECO:0000250|UniProtKB:Q15436}; Cytoplasmic side {ECO:0000250|UniProtKB:Q15436}. Endoplasmic reticulum membrane {ECO:00002
	Q01405	Protein transport protein Sec23A	HLLQAPVDDAQEILHSR	648.01	3	65.3414	11858.5	11473.7	11420.6	11382.2	11533.8	190.302	1.64995	9164.3	12098.2	10277.5	8298.33	9959.58	1420.11	14.2587	11702.8	6807.91	8231.38	8479.32	8805.35	1790.29	20.3319	5373.73	10170.2	6595.45	6189	7082.1	1836.41	25.9303	SUBCELLULAR LOCATION: Cytoplasmic vesicle, COPII-coated vesicle membrane {ECO:0000250|UniProtKB:Q15436}; Peripheral membrane protein {ECO:0000250|UniProtKB:Q15436}; Cytoplasmic side {ECO:0000250|UniProtKB:Q15436}. Endoplasmic reticulum membrane {ECO:00002
	Q01853	Transitional endoplasmic reticulum ATPase	DVDLEFLAK	525.279	2	70.4545	79331	80865.2	81379.2	92973.2	83637.2	5442.6	6.50739	78252.8	75510.1	87028	94482	83818.2	7483.6	8.92837	64997.3	56096.8	72912.5	77001.2	67752	7993.94	11.7988	91781.7	93324.3	76462.1	85896	86866	6615.44	7.61568	SUBCELLULAR LOCATION: Cytoplasm, cytosol {ECO:0000250|UniProtKB:P55072}. Endoplasmic reticulum {ECO:0000250|UniProtKB:P55072}. Nucleus {ECO:0000250|UniProtKB:P55072}. Note=Recruited to the cytoplasmic surface of the endoplasmic reticulum via interaction w
	Q01853	Transitional endoplasmic reticulum ATPase	EVDIGIPDATGR	621.82	2	52.4501	58467.8	65823.1	63668.1	72012.9	64993	4855.43	7.4707	74004.4	77301.2	75199.3	70923.4	74357.1	2307.17	3.10282	61998.3	49952.9	55427.4	55743.8	55780.6	4264.61	7.64532	46912.1	67057.5	65647.1	65742.1	61339.7	8348.4	13.6101	SUBCELLULAR LOCATION: Cytoplasm, cytosol {ECO:0000250|UniProtKB:P55072}. Endoplasmic reticulum {ECO:0000250|UniProtKB:P55072}. Nucleus {ECO:0000250|UniProtKB:P55072}. Note=Recruited to the cytoplasmic surface of the endoplasmic reticulum via interaction w
	Q01853	Transitional endoplasmic reticulum ATPase	GDDLSTAILK	516.782	2	49.9191	40122.1	39581.4	42892.9	39963.7	40640	1315.47	3.23689	41376.3	40297	36245.3	38803.2	39180.5	1925.2	4.91368	39769.3	33224.7	37184.6	35383.4	36390.5	2402.26	6.60134	38997.7	42668.8	42831.4	40000.8	41124.7	1664.67	4.04785	SUBCELLULAR LOCATION: Cytoplasm, cytosol {ECO:0000250|UniProtKB:P55072}. Endoplasmic reticulum {ECO:0000250|UniProtKB:P55072}. Nucleus {ECO:0000250|UniProtKB:P55072}. Note=Recruited to the cytoplasmic surface of the endoplasmic reticulum via interaction w
	Q01853	Transitional endoplasmic reticulum ATPase	GGNIGDGGGAADR	558.755	2	13.4154	17158.1	19357.3	15682.5	38280.6	22619.6	9135.94	40.3894	23763.1	20839.8	24730.7	21944.1	22819.4	1518.94	6.65633	14110.6	15615.2	31731.8	17760.4	19804.5	7007.3	35.3824	18806.4	19609.4	38269.8	17495.2	23545.2	8534.7	36.2481	SUBCELLULAR LOCATION: Cytoplasm, cytosol {ECO:0000250|UniProtKB:P55072}. Endoplasmic reticulum {ECO:0000250|UniProtKB:P55072}. Nucleus {ECO:0000250|UniProtKB:P55072}. Note=Recruited to the cytoplasmic surface of the endoplasmic reticulum via interaction w
	Q01853	Transitional endoplasmic reticulum ATPase	GILLYGPPGTGK	586.837	2	55.4825	95258.7	97756.9	103259	109470	101436	5467.41	5.38999	107410	92238.8	94226	93861.2	96934.1	6094.57	6.28733	88631	90205	93753.3	90907.2	90874.1	1855.44	2.04177	100274	94317.3	94489.9	93644.8	95681.4	2670.05	2.79056	SUBCELLULAR LOCATION: Cytoplasm, cytosol {ECO:0000250|UniProtKB:P55072}. Endoplasmic reticulum {ECO:0000250|UniProtKB:P55072}. Nucleus {ECO:0000250|UniProtKB:P55072}. Note=Recruited to the cytoplasmic surface of the endoplasmic reticulum via interaction w
	Q01853	Transitional endoplasmic reticulum ATPase	LDQLIYIPLPDEK	519.624	3	84.2688	12647.6	10935.7	6946.93	8849.67	9844.97	2146.72	21.8052	12740.2	7803.56	9940.89	8994.71	9869.84	1822.04	18.4607	8505.73	8343.96	12957.1	10100.4	9976.82	1852.56	18.5687	11433.4	6429.95	13823.9	7607.22	9823.62	2959.01	30.1214	SUBCELLULAR LOCATION: Cytoplasm, cytosol {ECO:0000250|UniProtKB:P55072}. Endoplasmic reticulum {ECO:0000250|UniProtKB:P55072}. Nucleus {ECO:0000250|UniProtKB:P55072}. Note=Recruited to the cytoplasmic surface of the endoplasmic reticulum via interaction w
	Q01853	Transitional endoplasmic reticulum ATPase	LDQLIYIPLPDEK	778.932	2	84.1932	96923.6	87858.3	74029.3	64200.4	80752.9	12561.6	15.5556	89227.9	74982.6	102282	62100.8	82148.3	15072.6	18.348	96139	87548.6	89203.2	89179.2	90517.5	3314.14	3.66133	68881.8	75974.5	92759.2	64125.5	75435.3	10854.4	14.389	SUBCELLULAR LOCATION: Cytoplasm, cytosol {ECO:0000250|UniProtKB:P55072}. Endoplasmic reticulum {ECO:0000250|UniProtKB:P55072}. Nucleus {ECO:0000250|UniProtKB:P55072}. Note=Recruited to the cytoplasmic surface of the endoplasmic reticulum via interaction w
	Q01853	Transitional endoplasmic reticulum ATPase	LEILQIHTK	547.832	2	49.3374	11612.3	10138.4	12156.6	10251.8	11039.8	867.229	7.85549	11119.5	11964.7	10861.7	12655.6	11650.4	709.41	6.08916	11777.5	9041.49	12035.8	12402.2	11314.2	1330.82	11.7624	7408.83	13360.9	12834.2	13072.6	11669.1	2466.75	21.1391	SUBCELLULAR LOCATION: Cytoplasm, cytosol {ECO:0000250|UniProtKB:P55072}. Endoplasmic reticulum {ECO:0000250|UniProtKB:P55072}. Nucleus {ECO:0000250|UniProtKB:P55072}. Note=Recruited to the cytoplasmic surface of the endoplasmic reticulum via interaction w
	Q02053	Ubiquitin-like modifier-activating enzyme 1	AAVASLLQSVQVPEFTPK	629.019	3	89.3168	27402.1	25828.9	17478.7	24733.9	23860.9	3804.88	15.9461	32678.8	26157.7	33802.5	27521.1	30040	3261.02	10.8556	13482.2	19013.2	15624.1	18165.3	16571.2	2176.19	13.1324	28884.7	25115.7	24810.7	26682.9	26373.5	1614.48	6.12159	SUBCELLULAR LOCATION: Cytoplasm {ECO:0000250|UniProtKB:P22314}. Mitochondrion {ECO:0000250|UniProtKB:P22314}. Nucleus {ECO:0000250|UniProtKB:P22314}.
	Q02053	Ubiquitin-like modifier-activating enzyme 1	ATLPSPDK	414.727	2	21.9106	28811.9	18707.9	20929.9	40079.6	27132.4	8365.02	30.8304	35546.8	38361.6	44004.9	45206.9	40780.1	3975.96	9.74975	20153.3	23782.4	19041.7	23492.2	21617.4	2060.33	9.53089	40415.8	29303.1	39683.8	31072.1	35118.7	4977.33	14.1729	SUBCELLULAR LOCATION: Cytoplasm {ECO:0000250|UniProtKB:P22314}. Mitochondrion {ECO:0000250|UniProtKB:P22314}. Nucleus {ECO:0000250|UniProtKB:P22314}.
	Q02053	Ubiquitin-like modifier-activating enzyme 1	LAGTQPLEVLEAVQR	541.974	3	79.9228	25421	26762.5	24564.7	31992.3	27185.1	2883.83	10.6081	27263.5	23659.3	30310.7	20934.1	25541.9	3552.5	13.9085	15982.4	21761.3	17966.1	21289.4	19249.8	2387.03	12.4003	26618.7	24287.3	27437.3	17355.3	23924.6	3965	16.5729	SUBCELLULAR LOCATION: Cytoplasm {ECO:0000250|UniProtKB:P22314}. Mitochondrion {ECO:0000250|UniProtKB:P22314}. Nucleus {ECO:0000250|UniProtKB:P22314}.
	Q02053	Ubiquitin-like modifier-activating enzyme 1	LAGTQPLEVLEAVQR	812.457	2	79.9209	43720	43334	43778.2	57545.8	47094.5	6036.48	12.8178	48620.7	52074.1	49124.1	49024.7	49710.9	1377.36	2.77074	35958.1	34924.6	31559.3	31655.1	33524.3	1951.87	5.82225	47192.4	41179.2	48419.1	36697.4	43372	4728.3	10.9017	SUBCELLULAR LOCATION: Cytoplasm {ECO:0000250|UniProtKB:P22314}. Mitochondrion {ECO:0000250|UniProtKB:P22314}. Nucleus {ECO:0000250|UniProtKB:P22314}.
	Q02053	Ubiquitin-like modifier-activating enzyme 1	SDTAAAAVR	431.225	2	11.803	32318.4	28729.4	26592.5	38038.6	31419.7	4334.67	13.796	25928.4	34154.9	38387.6	30231	32175.5	4618.31	14.3535	22482.5	19308.7	23549.3	28633.7	23493.6	3352.6	14.2703	34564.5	21420.3	26949.6	31980.2	28728.6	5030.07	17.5089	SUBCELLULAR LOCATION: Cytoplasm {ECO:0000250|UniProtKB:P22314}. Mitochondrion {ECO:0000250|UniProtKB:P22314}. Nucleus {ECO:0000250|UniProtKB:P22314}.
	Q02788	Collagen alpha-2(VI) chain	NFVINVVNR	537.806	2	56.387	14418	16512	15436.7	13972	15084.7	980.249	6.49832	8655.84	18234.8	10401.9	11593.8	12221.6	3625.55	29.6651	11582.7	12002.8	6747.05	12550.8	10720.8	2319.8	21.6383	11252.7	4865.83	8861.21	8410.05	8347.45	2282	27.3377	SUBCELLULAR LOCATION: Secreted, extracellular space, extracellular matrix {ECO:0000250}. Membrane {ECO:0000250}; Peripheral membrane protein {ECO:0000250}. Note=Recruited on membranes by CSPG4. {ECO:0000250}.
	Q03249	Galactose-1-phosphate uridylyltransferase	DLTPEQAAER	565.278	2	28.2251	9694.42	9658.4	11157.9	11443.2	10488.5	818.409	7.80293	8501.93	7589.91	9845.1	9326.34	8815.82	854.609	9.69404	9043.6	10559.3	9058.44	9493.87	9538.82	616.339	6.46137	9121.59	8363.22	9080.01	6167.93	8183.19	1201.93	14.6878	No information available
	Q03265	ATP synthase subunit alpha, mitochondrial	AVDSLVPIGR	513.801	2	50.2755	827359	824344	844203	935150	857764	45315.1	5.28294	660852	631513	614351	676956	645918	24445.7	3.78464	1.11349e+06	982839	1.03908e+06	1.01409e+06	1.03738e+06	48249	4.65106	909655	780181	832846	825495	837044	46520.8	5.55775	SUBCELLULAR LOCATION: Mitochondrion inner membrane {ECO:0000250}. Cell membrane {ECO:0000250}; Peripheral membrane protein {ECO:0000250}; Extracellular side {ECO:0000250}. Note=Colocalizes with HRG on the cell surface of T-cells. {ECO:0000250}.
	Q03265	ATP synthase subunit alpha, mitochondrial	EAYPGDVFYLHSR	518.584	3	59.2603	147278	134587	123850	108282	128499	14318.4	11.1428	163251	118549	128106	100405	127578	22873	17.9286	175947	162215	192554	175221	176484	10767.2	6.10091	127302	111084	111230	125294	118728	7603.69	6.40431	SUBCELLULAR LOCATION: Mitochondrion inner membrane {ECO:0000250}. Cell membrane {ECO:0000250}; Peripheral membrane protein {ECO:0000250}; Extracellular side {ECO:0000250}. Note=Colocalizes with HRG on the cell surface of T-cells. {ECO:0000250}.
	Q03265	ATP synthase subunit alpha, mitochondrial	EAYPGDVFYLHSR	777.373	2	59.2527	36985.8	33734	28694.1	30618.3	32508.1	3149.23	9.68752	47654.3	34840.7	27035.3	25430.7	33740.2	8786.57	26.0418	44496	40362.3	45454.9	45413.6	43931.7	2096.15	4.77139	24832.1	34846.2	25413.2	34392.6	29871	4755.52	15.9202	SUBCELLULAR LOCATION: Mitochondrion inner membrane {ECO:0000250}. Cell membrane {ECO:0000250}; Peripheral membrane protein {ECO:0000250}; Extracellular side {ECO:0000250}. Note=Colocalizes with HRG on the cell surface of T-cells. {ECO:0000250}.
	Q03265	ATP synthase subunit alpha, mitochondrial	EIVTNFLAGFEP	668.843	2	101.79	113246	115402	109386	102583	110154	4873.65	4.42438	85922.1	103452	89974.5	90429.8	92444.5	6592.75	7.13158	135875	139933	148146	133084	139259	5679.28	4.07821	144511	117905	131372	101205	123748	16058.8	12.977	SUBCELLULAR LOCATION: Mitochondrion inner membrane {ECO:0000250}. Cell membrane {ECO:0000250}; Peripheral membrane protein {ECO:0000250}; Extracellular side {ECO:0000250}. Note=Colocalizes with HRG on the cell surface of T-cells. {ECO:0000250}.
	Q03265	ATP synthase subunit alpha, mitochondrial	HALIIYDDLSK	429.903	3	53.9949	144696	136203	129134	36436	111618	43754.4	39.2003	118295	103380	105215	127366	113564	9827.3	8.65353	153852	139233	177018	159956	157515	13545.8	8.59972	161763	121949	138154	150453	143080	14783.4	10.3323	SUBCELLULAR LOCATION: Mitochondrion inner membrane {ECO:0000250}. Cell membrane {ECO:0000250}; Peripheral membrane protein {ECO:0000250}; Extracellular side {ECO:0000250}. Note=Colocalizes with HRG on the cell surface of T-cells. {ECO:0000250}.
	Q03265	ATP synthase subunit alpha, mitochondrial	HALIIYDDLSK	644.351	2	54.0177	93640.5	86769.1	108257	32296.7	80240.9	28747.7	35.8267	85733.7	94158.7	84426.9	80218	86134.3	5061.35	5.87612	110488	96864.3	113395	119690	110110	8339.19	7.57354	109177	126531	100804	108459	111243	9416.93	8.46521	SUBCELLULAR LOCATION: Mitochondrion inner membrane {ECO:0000250}. Cell membrane {ECO:0000250}; Peripheral membrane protein {ECO:0000250}; Extracellular side {ECO:0000250}. Note=Colocalizes with HRG on the cell surface of T-cells. {ECO:0000250}.
	Q03265	ATP synthase subunit alpha, mitochondrial	ILGADTSVDLEETGR	788.397	2	54.0809	277862	277431	323162	336602	303764	26547.1	8.73937	238168	207002	242390	249329	234222	16212.8	6.92198	303653	272209	338591	366628	320270	35604.4	11.117	263436	330916	277902	279678	287983	25575.4	8.88088	SUBCELLULAR LOCATION: Mitochondrion inner membrane {ECO:0000250}. Cell membrane {ECO:0000250}; Peripheral membrane protein {ECO:0000250}; Extracellular side {ECO:0000250}. Note=Colocalizes with HRG on the cell surface of T-cells. {ECO:0000250}.
	Q03265	ATP synthase subunit alpha, mitochondrial	LELAQYR	446.748	2	40.3378	712428	731980	736987	763223	736155	18122.7	2.46181	585579	553635	568181	589399	574199	14314.5	2.49295	953353	842353	902633	857474	888953	43292.6	4.87006	694154	597461	676677	655830	656031	36435.2	5.55389	SUBCELLULAR LOCATION: Mitochondrion inner membrane {ECO:0000250}. Cell membrane {ECO:0000250}; Peripheral membrane protein {ECO:0000250}; Extracellular side {ECO:0000250}. Note=Colocalizes with HRG on the cell surface of T-cells. {ECO:0000250}.
	Q03265	ATP synthase subunit alpha, mitochondrial	VLSIGDGIAR	500.793	2	45.9823	431773	399532	413309	477658	430568	29495.7	6.85042	314513	343124	308892	383352	337470	29499.6	8.74139	555423	516352	525783	503735	525323	19057.3	3.62773	414737	387424	398330	442530	410755	20762.2	5.05464	SUBCELLULAR LOCATION: Mitochondrion inner membrane {ECO:0000250}. Cell membrane {ECO:0000250}; Peripheral membrane protein {ECO:0000250}; Extracellular side {ECO:0000250}. Note=Colocalizes with HRG on the cell surface of T-cells. {ECO:0000250}.
	Q05421	Cytochrome P450 2E1	DIDLSPVTIGFGSIPR	562.974	3	90.5828	21993.7	20404.5	16635.3	25847.9	21220.4	3305.32	15.5762	18434	17551.3	18515.4	16124.3	17656.3	961.891	5.44788	31859.5	37364.7	44636.7	45005.9	39716.7	5464.63	13.759	44458.3	36928.1	46993.5	36368.1	41187	4630.8	11.2434	SUBCELLULAR LOCATION: Endoplasmic reticulum membrane; Peripheral membrane protein. Microsome membrane; Peripheral membrane protein.
	Q05421	Cytochrome P450 2E1	DIDLSPVTIGFGSIPR	843.957	2	90.6007	71546.9	76895.2	68850.7	94687.7	77995.1	10062.9	12.902	71254.2	73311.2	75655.4	68260.7	72120.4	2718.53	3.76943	145442	145928	154975	156578	150731	5080.61	3.37065	161146	157724	160852	147245	156742	5644.53	3.60117	SUBCELLULAR LOCATION: Endoplasmic reticulum membrane; Peripheral membrane protein. Microsome membrane; Peripheral membrane protein.
	Q05421	Cytochrome P450 2E1	FINLVPSNLPHEATR	569.977	3	64.4253	83117.5	73400.4	82300.6	99099.6	84479.5	9261.45	10.963	69540.7	73110.9	74365.3	72065.5	72270.6	1774.01	2.45468	161039	157678	167076	155829	160405	4280.17	2.66834	130477	150679	157980	140378	144878	10403.7	7.18097	SUBCELLULAR LOCATION: Endoplasmic reticulum membrane; Peripheral membrane protein. Microsome membrane; Peripheral membrane protein.
	Q05421	Cytochrome P450 2E1	GDIPVFQEYK	598.303	2	57.7967	59523.2	57765.5	58952.2	63577.2	59954.5	2185.56	3.64536	55121.1	47702.6	46638.1	45977.6	48859.9	3666.96	7.50506	128791	125309	117451	122854	123601	4129.96	3.34135	84857.2	105804	111539	99376.7	100394	9948.8	9.90972	SUBCELLULAR LOCATION: Endoplasmic reticulum membrane; Peripheral membrane protein. Microsome membrane; Peripheral membrane protein.
	Q05920	Pyruvate carboxylase, mitochondrial	ADEAYLIGR	504.261	2	42.8143	125690	123291	126627	147514	130781	9737.55	7.44571	109110	107611	106000	106344	107266	1221.96	1.13918	139702	133363	135365	140415	137211	2944.49	2.14595	129311	110588	114172	114552	117156	7186.34	6.13401	SUBCELLULAR LOCATION: Mitochondrion matrix.
	Q05920	Pyruvate carboxylase, mitochondrial	AEAEAQAEELSFPR	516.583	3	53.9384	62708.6	55042.4	57640.2	80186	63894.3	9801.74	15.3406	55973.7	51006.2	56841.7	52438.2	54064.9	2416.4	4.46945	73720.4	69491.7	69361.1	65157.6	69432.7	3027.76	4.36071	56516.2	55053	66513.8	49310.1	56848.3	6196.33	10.8998	SUBCELLULAR LOCATION: Mitochondrion matrix.
	Q05920	Pyruvate carboxylase, mitochondrial	AEAEAQAEELSFPR	774.37	2	53.9506	68548	80299.9	89987.6	102063	85224.5	12334.6	14.473	71158.6	76767.2	69061.4	71109.1	72024.1	2866.23	3.97954	86771.1	90445.8	85700	87770.6	87671.9	1760.97	2.00859	64676.4	86413.6	71586.3	69233.3	72977.4	8145.44	11.1616	SUBCELLULAR LOCATION: Mitochondrion matrix.
	Q05920	Pyruvate carboxylase, mitochondrial	ALAVSDLNR	479.769	2	37.2872	157973	169136	160743	208414	174066	20251.9	11.6346	146159	144861	158196	156073	151322	5878.54	3.88478	183377	181153	180334	192642	184377	4900.46	2.65785	197045	168040	189899	170485	181367	12395.7	6.8346	SUBCELLULAR LOCATION: Mitochondrion matrix.
	Q05920	Pyruvate carboxylase, mitochondrial	DAHQSLLATR	556.296	2	27.9322	23050.7	25308	23960.2	37629.6	27487.1	5910.58	21.5031	23974.3	22467.8	25404	24348.2	24048.6	1052.54	4.37674	26050.2	30179.5	29530.4	30309.8	29017.5	1738.41	5.99091	19332	25425.8	27374.9	26770.2	24725.7	3193	12.9137	SUBCELLULAR LOCATION: Mitochondrion matrix.
	Q05920	Pyruvate carboxylase, mitochondrial	DFTATFGPLDSLNTR	827.907	2	81.3777	78609.4	82706.1	85707.7	92792	84953.8	5179.49	6.09684	78929.1	75479.4	83052.2	67663	76280.9	5651.87	7.40929	75267.7	85405.3	83595.4	77170.3	80359.7	4243.5	5.28063	94533.1	84817.2	87884.4	71815.5	84762.5	8258.93	9.74361	SUBCELLULAR LOCATION: Mitochondrion matrix.
	Q05920	Pyruvate carboxylase, mitochondrial	EGPEGFAR	431.706	2	25.4403	128794	123809	123674	154910	132797	12932.6	9.73862	98779.3	101426	113714	106865	105196	5716.78	5.43441	145263	143866	148984	146267	146095	1873.5	1.28238	131210	107924	110987	110107	115057	9392.49	8.16333	SUBCELLULAR LOCATION: Mitochondrion matrix.
	Q05920	Pyruvate carboxylase, mitochondrial	GLAPVQAYLHIPDIIK	583.342	3	90.0556	121255	119771	99761.8	26354.7	91785.7	38718.4	42.1835	63519.3	51645.7	59224.3	81774.1	64040.8	11085.8	17.3105	108249	83727.9	131488	140144	115902	21933.5	18.9242	99198.5	128163	92133.3	115427	108730	14042.7	12.9151	SUBCELLULAR LOCATION: Mitochondrion matrix.
[truncated: 1,259 more rows]

## Sheet: S table 3
	Supplementary table 3 Peptide peak areas obtained under PCT(-)-SWATH conditions
[truncated: 2,207 more rows]

## Sheet: S table 4
	Supplementary table 4 Peptide peak areas obtained under PCT(+)-Shotgun conditions
[truncated: 2,221 more rows]

## Sheet: S table 5
	Supplementary table 5 Peptide peak areas obtained under PCT(-)-Shotgun conditions
[truncated: 2,404 more rows]

## Sheet: S table 6
	Supplementary table 6 Proteins not detected under the PCT(-) condition but detected under the PCT(+) condition in FFPE samples, compared with total proteins in fresh samples
[truncated: 102 more rows]

[truncated: 8 more sheets: S table 7, S table 8, S table 9, S table 10, S table 11, S table 12, S table 13, S table 14]
